# Supplementary material for: ﻿Notes on Brazilian Pachira (Malvaceae, Bombacoideae) II: Additional typifications and new synonymies
Source: PhytoKeys. 2021 Dec 6;186:53–72. doi: 10.3897/phytokeys.186.71445 (PMC8671718; doi:10.3897/phytokeys.186.71445)
Supplement: XML Treatment for Pachira aquatica [file phytokeys.186.71445-treatment1.xml]

<!DOCTYPE tp:taxon-treatment
  PUBLIC "-//TaxonX//DTD Taxonomic Treatment Publishing DTD v0 20100105//EN" "tax-treatment-NSO.dtd">
<tp:taxon-treatment xmlns:tp="http://www.plazi.org/taxpub"><tp:treatment-meta><kwd-group><label>Taxon classification</label><kwd>
              <named-content content-type="kingdom">Plantae</named-content>
            </kwd><kwd>
              <named-content content-type="order">Malvales</named-content>
            </kwd><kwd>
              <named-content content-type="family">Malvaceae</named-content>
            </kwd></kwd-group><mixed-citation publication-type="journal"><person-group><name><surname>Carvalho-Sobrinho</surname><given-names>Jefferson</given-names></name><name><surname>Yoshikawa</surname><given-names>Vania Nobuko</given-names></name><name><surname>Dorr</surname><given-names>Laurence J.</given-names></name></person-group><article-title>﻿Notes on Brazilian <italic><tp:taxon-name><tp:taxon-name-part taxon-name-part-type="genus" reg="Pachira">Pachira</tp:taxon-name-part></tp:taxon-name></italic> (<tp:taxon-name><tp:taxon-name-part taxon-name-part-type="family">Malvaceae</tp:taxon-name-part></tp:taxon-name>, <tp:taxon-name><tp:taxon-name-part taxon-name-part-type="subfamily">Bombacoideae</tp:taxon-name-part></tp:taxon-name>) II: Additional typifications and new synonymies</article-title><source>PhytoKeys</source><day>06</day><month>12</month><year>2021</year><volume>186</volume><fpage>53</fpage><lpage>72</lpage><pub-id pub-id-type="doi">10.3897/phytokeys.186.71445</pub-id></mixed-citation></tp:treatment-meta><tp:nomenclature><label>﻿</label><tp:taxon-name>
            <object-id xmlns:xlink="http://www.w3.org/1999/xlink" content-type="arpha" xlink:type="simple">F1B99D7C-E4C5-5693-8EE9-9E9A874181BF</object-id>
            <tp:taxon-name-part taxon-name-part-type="genus" reg="Pachira">Pachira</tp:taxon-name-part>
            <tp:taxon-name-part taxon-name-part-type="species" reg="aquatica">aquatica</tp:taxon-name-part>
          </tp:taxon-name><tp:taxon-authority>Aubl., Hist. Pl. Guiane 2: 726, tt. 291, 292. 1775.</tp:taxon-authority><xref ref-type="fig" rid="F1">Figs 1</xref><xref ref-type="fig" rid="F2">, 2A</xref><tp:nomenclature-citation-list><tp:nomenclature-citation><tp:taxon-name>
                <tp:taxon-name-part taxon-name-part-type="genus" reg="Carolinea">Carolinea</tp:taxon-name-part>
                <tp:taxon-name-part taxon-name-part-type="species" reg="princeps">princeps</tp:taxon-name-part>
              </tp:taxon-name><comment>L. f., Suppl. Pl.: 314. 1782 [1781], nom. illeg. superfl. <tp:taxon-name><tp:taxon-name-part taxon-name-part-type="genus" reg="Pachira">Pachira</tp:taxon-name-part><tp:taxon-name-part taxon-name-part-type="species" reg="carolinea">carolinea</tp:taxon-name-part></tp:taxon-name> Dum. Cours., Bot. Cult., ed. 1, 3: 84. 1802, nom. illeg. superfl. <tp:taxon-name><tp:taxon-name-part taxon-name-part-type="genus" reg="Bombax">Bombax</tp:taxon-name-part><tp:taxon-name-part taxon-name-part-type="species" reg="aquaticum">aquaticum</tp:taxon-name-part></tp:taxon-name> (Aubl.) K. Schum., in Engler &amp; Prantl, Nat. Pflanzenfam. 3(6): 62. 1895.</comment></tp:nomenclature-citation><tp:nomenclature-citation><tp:taxon-name>
                <tp:taxon-name-part taxon-name-part-type="genus" reg="Carolinea">Carolinea</tp:taxon-name-part>
                <tp:taxon-name-part taxon-name-part-type="species" reg="pompalis">pompalis</tp:taxon-name-part>
              </tp:taxon-name><comment>Moc. &amp; Sessé ex DC., Prodr. 1: 478. 1824, nom. nud., pro syn.</comment></tp:nomenclature-citation><tp:nomenclature-citation><tp:taxon-name>
                <tp:taxon-name-part taxon-name-part-type="genus" reg="Pachira">Pachira</tp:taxon-name-part>
                <tp:taxon-name-part taxon-name-part-type="species" reg="grandiflora">grandiflora</tp:taxon-name-part>
              </tp:taxon-name><comment>Tussac, Fl. Antill. 4: 12, tt. 3, 4. 1827. <tp:taxon-name><tp:taxon-name-part taxon-name-part-type="genus" reg="Carolinea">Carolinea</tp:taxon-name-part><tp:taxon-name-part taxon-name-part-type="species" reg="grandiflora">grandiflora</tp:taxon-name-part></tp:taxon-name> (Tussac) Spach, Hist. Nat. Vég. 14: 206. 1847 [1848]. Type: “Antilles.” Lectotype, designated by <xref ref-type="bibr" rid="B45">Yoshikawa et al. (in press)</xref>: Tussac (1827, t. 3).</comment></tp:nomenclature-citation><tp:nomenclature-citation><tp:taxon-name>
                <tp:taxon-name-part taxon-name-part-type="genus" reg="Carolinea">Carolinea</tp:taxon-name-part>
                <tp:taxon-name-part taxon-name-part-type="species" reg="macrocarpa">macrocarpa</tp:taxon-name-part>
              </tp:taxon-name><comment>Schltdl. &amp; Cham., Linnaea 6: 423. 1831. <tp:taxon-name><tp:taxon-name-part taxon-name-part-type="genus" reg="Pachira">Pachira</tp:taxon-name-part><tp:taxon-name-part taxon-name-part-type="species" reg="macrocarpa">macrocarpa</tp:taxon-name-part></tp:taxon-name> (Schltdl. &amp; Cham.) Walp., Repert. Bot. Syst. 1(2): 329. 1842. <tp:taxon-name><tp:taxon-name-part taxon-name-part-type="genus" reg="Pachira">Pachira</tp:taxon-name-part><tp:taxon-name-part taxon-name-part-type="species" reg="longifolia">longifolia</tp:taxon-name-part></tp:taxon-name> Hook., Bot. Mag., ser. 3, 6: t. 4549. 1850, nom. illeg. superfl. <tp:taxon-name><tp:taxon-name-part taxon-name-part-type="genus" reg="Bombax">Bombax</tp:taxon-name-part><tp:taxon-name-part taxon-name-part-type="species" reg="macrocarpum">macrocarpum</tp:taxon-name-part></tp:taxon-name> (Schltdl. &amp; Cham.) K. Schum., in Engler &amp; Prantl, Nat. Pflanzenfam. 3(6): 62. 1895. Type: Mexico. Veracruz, Papantla, Feb 1829 (lf, fl bud), F. Deppe &amp; C.J.W. Schiede 1312 (lectotype, designated by <xref ref-type="bibr" rid="B45">Yoshikawa et al. (in press)</xref>: BM barcode 000645670 [s.n.]; isolectotypes: HAL barcode 0098398, HAL barcode 0128027 (2 sheets), HAL barcode 0128028 [s.n.] (2 sheets), LE n.v., W n.v.).</comment></tp:nomenclature-citation><tp:nomenclature-citation><tp:taxon-name>
                <tp:taxon-name-part taxon-name-part-type="genus" reg="Carolinea">Carolinea</tp:taxon-name-part>
                <tp:taxon-name-part taxon-name-part-type="species" reg="lovisa-carolina">lovisa-carolina</tp:taxon-name-part>
              </tp:taxon-name><comment>L. ex B.D. Jacks., Index Linn. Herb.: 52. 1912, nom. nud.</comment></tp:nomenclature-citation></tp:nomenclature-citation-list></tp:nomenclature><tp:treatment-sec sec-type="material" id="SECID0EROAC"><title>Type.</title><p>French Guiana. Cayenne, 1775 (lf), <italic>F. Aublet s.n.</italic> (lectotype, as “holotype,” designated by <xref ref-type="bibr" rid="B27">Robyns 1963</xref>, pp. 238, 242: BM barcode 000645671). Epitype: French Guiana. Tour de l’Ile River, 0–10 m, <named-content xmlns:xlink="http://www.w3.org/1999/xlink" content-type="dwc:verbatimCoordinates" xlink:type="simple"><named-content content-type="geo-json" specific-use="{&#34;type&#34;:&#34;Point&#34;,&#34;coordinates&#34;:[-52.377222,4.793333]}" id="NCID0EAPAC" xlink:type="simple">04°47' 36"N, 052°22' 38"W</named-content></named-content>, 18 Oct 1991 (lf, fl), <italic>S.A. Mori</italic> et al. <italic>22126</italic> (epitype, designated here: US barcode 00636701; isoepitypes: CAY barcode 155330, NY barcode 402480).</p></tp:treatment-sec><tp:treatment-sec sec-type="notes" id="SECID0EJPAC"><title>Note.</title><p><xref ref-type="bibr" rid="B45">Yoshikawa et al. (in press)</xref> typified several names that are synonyms of <italic><tp:taxon-name><tp:taxon-name-part taxon-name-part-type="genus" reg="Pachira">Pachira</tp:taxon-name-part><tp:taxon-name-part taxon-name-part-type="species" reg="aquatica">aquatica</tp:taxon-name-part></tp:taxon-name></italic>, but omitted mention of <italic>nomina nuda</italic>. Despite their lack of nomenclatural standing, these <italic>nomina nuda</italic> associated with <italic><tp:taxon-name><tp:taxon-name-part taxon-name-part-type="genus" reg="Pachira">P.</tp:taxon-name-part><tp:taxon-name-part taxon-name-part-type="species" reg="aquatica">aquatica</tp:taxon-name-part></tp:taxon-name></italic> do appear in standard indices (e.g., <xref ref-type="bibr" rid="B21">IPNI 2021</xref>; <xref ref-type="bibr" rid="B39">Tropicos 2021</xref>) and we include them to clarify their identification. Likewise, we discuss two names typified by <xref ref-type="bibr" rid="B45">Yoshikawa et al. (in press)</xref> in order to clarify their synonymies and bibliographic citations that are confused in standard indices.</p><p>The lectotype of <italic><tp:taxon-name><tp:taxon-name-part taxon-name-part-type="genus" reg="Pachira">Pachira</tp:taxon-name-part><tp:taxon-name-part taxon-name-part-type="species" reg="aquatica">aquatica</tp:taxon-name-part></tp:taxon-name></italic> consists solely of detached leaflets and a sterile twig. Consequently, a flowering collection from French Guiana is designated here as an epitype (Fig. <xref ref-type="fig" rid="F1">1</xref>).</p><fig id="F1" position="float" orientation="portrait"><object-id xmlns:xlink="http://www.w3.org/1999/xlink" content-type="doi" xlink:type="simple">10.3897/phytokeys.186.71445.figure1</object-id><object-id xmlns:xlink="http://www.w3.org/1999/xlink" content-type="zenodo_dep_id" xlink:type="simple">5762128</object-id><object-id xmlns:xlink="http://www.w3.org/1999/xlink" content-type="arpha" xlink:type="simple">D088C351-2D11-5D20-A2E5-6ACF19734755</object-id><label>Figure 1.</label><caption><p>Epitype of <italic><tp:taxon-name><tp:taxon-name-part taxon-name-part-type="genus" reg="Pachira">Pachira</tp:taxon-name-part><tp:taxon-name-part taxon-name-part-type="species" reg="aquatica">aquatica</tp:taxon-name-part></tp:taxon-name></italic> Aubl. (US barcode 00636701).</p></caption><graphic xmlns:xlink="http://www.w3.org/1999/xlink" xlink:href="phytokeys-186-053-g001.jpg" position="float" orientation="portrait" xlink:type="simple" id="oo_617643.jpg"><uri content-type="original_file" xlink:type="simple">https://binary.pensoft.net/fig/617643</uri></graphic></fig><p>“<italic><tp:taxon-name><tp:taxon-name-part taxon-name-part-type="genus" reg="Carolinea">Carolinea</tp:taxon-name-part><tp:taxon-name-part taxon-name-part-type="species" reg="pompalis">pompalis</tp:taxon-name-part></tp:taxon-name> fl. mex. ic. ined.</italic>” was cited originally as a synonym of <italic><tp:taxon-name><tp:taxon-name-part taxon-name-part-type="genus" reg="Carolinea">C.</tp:taxon-name-part><tp:taxon-name-part taxon-name-part-type="species" reg="minor">minor</tp:taxon-name-part></tp:taxon-name></italic> Sims (≡ <italic><tp:taxon-name><tp:taxon-name-part taxon-name-part-type="genus" reg="Pachira">Pachira</tp:taxon-name-part><tp:taxon-name-part taxon-name-part-type="species" reg="minor">minor</tp:taxon-name-part></tp:taxon-name></italic> (Sims) Hemsl.). <xref ref-type="bibr" rid="B27">Robyns (1963)</xref> did not agree with this interpretation and placed the <italic>nomen nudum</italic> among his “<italic>Species dubiae incertae sedis</italic>.” <xref ref-type="bibr" rid="B24">McVaugh (2000</xref>, p. 88) discussed the sources of the material that <xref ref-type="bibr" rid="B10">de Candolle (1824)</xref> examined, which included a plate in G (see F neg. no. 30513) and presumably another illustration now in the Torner Collection (Hunt Institute for Botanical Documentation accession No. 6331.0864; see also No. 6331.1977). These images depict <italic><tp:taxon-name><tp:taxon-name-part taxon-name-part-type="genus" reg="Pachira">P.</tp:taxon-name-part><tp:taxon-name-part taxon-name-part-type="species" reg="aquatica">aquatica</tp:taxon-name-part></tp:taxon-name></italic>, which occurs in Mexico and South America. <italic><tp:taxon-name><tp:taxon-name-part taxon-name-part-type="genus" reg="Pachira">Pachira</tp:taxon-name-part><tp:taxon-name-part taxon-name-part-type="species" reg="minor">minor</tp:taxon-name-part></tp:taxon-name></italic> is restricted to South America, which was not visited by the Sessé and Mociño Expedition.</p><p>Several indices (e.g., <xref ref-type="bibr" rid="B21">IPNI 2021</xref>; <xref ref-type="bibr" rid="B39">Tropicos 2021</xref>) state incorrectly that the combination <italic><tp:taxon-name><tp:taxon-name-part taxon-name-part-type="genus" reg="Carolinea">Carolinea</tp:taxon-name-part><tp:taxon-name-part taxon-name-part-type="species" reg="grandiflora">grandiflora</tp:taxon-name-part></tp:taxon-name></italic> (Tussac) Spach was made in 1834, but <xref ref-type="bibr" rid="B32">Spach (1834</xref>, p. 426) did not then definitely associate the epithet “<italic>grandiflora</italic>” with the genus <italic><tp:taxon-name><tp:taxon-name-part taxon-name-part-type="genus" reg="Carolinea">Carolinea</tp:taxon-name-part></tp:taxon-name></italic> stating simply “Carolinéa de Tussac. – <italic><tp:taxon-name><tp:taxon-name-part taxon-name-part-type="genus" reg="Pachira">Pachira</tp:taxon-name-part><tp:taxon-name-part taxon-name-part-type="species" reg="grandiflora">grandiflora</tp:taxon-name-part></tp:taxon-name></italic> Tussac” (see <xref ref-type="bibr" rid="B40">Turland et al. 2018</xref>; Art. 35.2). The combination was made in 1847 in an index to the larger work when <xref ref-type="bibr" rid="B33">Spach (1847</xref>, p. 206) wrote “[<tp:taxon-name><tp:taxon-name-part taxon-name-part-type="genus" reg="Carolinea">Carolinea</tp:taxon-name-part></tp:taxon-name>] <tp:taxon-name><tp:taxon-name-part taxon-name-part-type="genus" reg="Carolinea"/><tp:taxon-name-part taxon-name-part-type="species" reg="grandiflora">grandiflora</tp:taxon-name-part></tp:taxon-name>, Tuss. .. [Vol.] 3 [Pag.] 426": the volume and page numbers providing an indirect reference to the basionym (see <xref ref-type="bibr" rid="B40">Turland et al. 2018</xref>; Art. 41.3).</p><p><italic><tp:taxon-name><tp:taxon-name-part taxon-name-part-type="genus" reg="Carolinea">Carolinea</tp:taxon-name-part><tp:taxon-name-part taxon-name-part-type="species" reg="macrocarpa">macrocarpa</tp:taxon-name-part></tp:taxon-name></italic> was described from Mexican material cultivated in Berlin. The protologue gives the type locality as “<italic>Ad ripas fluminum et rivulorum Papantlensium et Tecolutensium</italic>. <italic><tp:taxon-name><tp:taxon-name-part taxon-name-part-type="genus" reg="Papantlae">Papantlae</tp:taxon-name-part></tp:taxon-name></italic>.” <xref ref-type="bibr" rid="B27">Robyns (1963</xref>, p. 239) selected “<italic>Schiede</italic> et <italic>Deppe</italic> 1312" as “typus” and he cited specimens at BM, LE and W, but not HAL. The labels on the HAL specimens, however, suggest the collecting combination may have been “Deppe &amp; Schiede” and not “Schiede &amp; Deppe.”</p><p><italic><tp:taxon-name><tp:taxon-name-part taxon-name-part-type="genus" reg="Pachira">Pachira</tp:taxon-name-part><tp:taxon-name-part taxon-name-part-type="species" reg="longifolia">longifolia</tp:taxon-name-part></tp:taxon-name></italic> is a superfluous name for <italic><tp:taxon-name><tp:taxon-name-part taxon-name-part-type="genus" reg="Pachira">P.</tp:taxon-name-part><tp:taxon-name-part taxon-name-part-type="species" reg="macrocarpa">macrocarpa</tp:taxon-name-part></tp:taxon-name></italic> (≡ <italic><tp:taxon-name><tp:taxon-name-part taxon-name-part-type="genus" reg="Carolinea">Carolinea</tp:taxon-name-part><tp:taxon-name-part taxon-name-part-type="species" reg="macrocarpa">macrocarpa</tp:taxon-name-part></tp:taxon-name></italic>). The epithet of this superfluous name is often miscited as “<italic>longiflora</italic>” (see e.g., <xref ref-type="bibr" rid="B27">Robyns 1963</xref>; Alverson in <xref ref-type="bibr" rid="B3">Berry et al. 1997</xref>), which is perhaps understandable given that <xref ref-type="bibr" rid="B20">Hooker (1850)</xref> called it the “Long-flowered <italic><tp:taxon-name><tp:taxon-name-part taxon-name-part-type="genus" reg="Pachira">Pachira</tp:taxon-name-part></tp:taxon-name></italic>.”</p></tp:treatment-sec><tp:treatment-sec><!--Section generated to contain objects referenced in tp:taxon-treatment.--><fig id="F2" position="float" orientation="portrait"><object-id xmlns:xlink="http://www.w3.org/1999/xlink" content-type="doi" xlink:type="simple">10.3897/phytokeys.186.71445.figure2</object-id><object-id xmlns:xlink="http://www.w3.org/1999/xlink" content-type="zenodo_dep_id" xlink:type="simple">5762132</object-id><object-id xmlns:xlink="http://www.w3.org/1999/xlink" content-type="arpha" xlink:type="simple">AB0A4FC6-38F7-5F1D-9CDF-5DF43C1D58B5</object-id><label>Figure 2.</label><caption><p><italic><tp:taxon-name><tp:taxon-name-part taxon-name-part-type="genus" reg="Pachira">Pachira</tp:taxon-name-part></tp:taxon-name></italic> species <bold>A</bold><italic><tp:taxon-name><tp:taxon-name-part taxon-name-part-type="genus" reg="Pachira">P.</tp:taxon-name-part><tp:taxon-name-part taxon-name-part-type="species" reg="aquatica">aquatica</tp:taxon-name-part></tp:taxon-name></italic> fruit <bold>B</bold><italic><tp:taxon-name><tp:taxon-name-part taxon-name-part-type="genus" reg="Pachira">P.</tp:taxon-name-part><tp:taxon-name-part taxon-name-part-type="species" reg="duckei">duckei</tp:taxon-name-part></tp:taxon-name></italic> fruit <bold>C</bold><italic><tp:taxon-name><tp:taxon-name-part taxon-name-part-type="genus" reg="Pachira">P.</tp:taxon-name-part><tp:taxon-name-part taxon-name-part-type="species" reg="endecaphylla">endecaphylla</tp:taxon-name-part></tp:taxon-name></italic> leaves and flower <bold>D</bold><italic><tp:taxon-name><tp:taxon-name-part taxon-name-part-type="genus" reg="Pachira">P.</tp:taxon-name-part><tp:taxon-name-part taxon-name-part-type="species" reg="glabra">glabra</tp:taxon-name-part></tp:taxon-name></italic> leaves and flower <bold>E</bold><italic><tp:taxon-name><tp:taxon-name-part taxon-name-part-type="genus" reg="Pachira">P.</tp:taxon-name-part><tp:taxon-name-part taxon-name-part-type="species" reg="retusa">retusa</tp:taxon-name-part></tp:taxon-name></italic> habit <bold>F</bold><italic><tp:taxon-name><tp:taxon-name-part taxon-name-part-type="genus" reg="Pachira">P.</tp:taxon-name-part><tp:taxon-name-part taxon-name-part-type="species" reg="retusa">retusa</tp:taxon-name-part></tp:taxon-name></italic> leaves and fruit. Photographs <bold>A, D</bold> J.G. Carvalho-Sobrinho <bold>B</bold> C.E. Zartman <bold>C</bold> B.A.S. Pereira <bold>E</bold> M.C. Machado <bold>F</bold> L.P. Queiroz.</p></caption><graphic xmlns:xlink="http://www.w3.org/1999/xlink" xlink:href="phytokeys-186-053-g002.jpg" position="float" orientation="portrait" xlink:type="simple" id="oo_617644.jpg"><uri content-type="original_file" xlink:type="simple">https://binary.pensoft.net/fig/617644</uri></graphic></fig></tp:treatment-sec><ref-list><ref id="B45"><mixed-citation xmlns:xlink="http://www.w3.org/1999/xlink" xlink:type="simple"><person-group><name name-style="western"><surname>Yoshikawa</surname><given-names>VN</given-names></name><name name-style="western"><surname>Duarte</surname><given-names>MC</given-names></name><name name-style="western"><surname>Ferreira</surname><given-names>CDM</given-names></name></person-group> (<year>in press</year>) Typification of names in <italic><tp:taxon-name><tp:taxon-name-part taxon-name-part-type="genus">Pachira</tp:taxon-name-part><tp:taxon-name-part taxon-name-part-type="species">aquatica</tp:taxon-name-part></tp:taxon-name></italic> Aubl. (<tp:taxon-name><tp:taxon-name-part taxon-name-part-type="family">Malvaceae</tp:taxon-name-part></tp:taxon-name>, <tp:taxon-name><tp:taxon-name-part taxon-name-part-type="subfamily">Bombacoideae</tp:taxon-name-part></tp:taxon-name>) and a new combination and new status from the Brazilian Amazon forest. Acta Botanica Brasílica.</mixed-citation></ref><ref id="B27"><mixed-citation xmlns:xlink="http://www.w3.org/1999/xlink" xlink:type="simple"><person-group><name name-style="western"><surname>Robyns</surname><given-names>A</given-names></name></person-group> (<year>1963</year>) <article-title>Essai de monographie du genre <italic><tp:taxon-name><tp:taxon-name-part taxon-name-part-type="genus">Bombax</tp:taxon-name-part></tp:taxon-name></italic> L. s.l. (<tp:taxon-name><tp:taxon-name-part taxon-name-part-type="family">Bombacaceae</tp:taxon-name-part></tp:taxon-name>).</article-title><source>Bulletin du Jardin botanique de l’État à Bruxelles</source><volume>33</volume>: <fpage>1</fpage>–<lpage>315</lpage>. <ext-link xlink:type="simple" ext-link-type="doi" xlink:href="10.2307/3667210">https://doi.org/10.2307/3667210</ext-link></mixed-citation></ref><ref id="B21"><mixed-citation xmlns:xlink="http://www.w3.org/1999/xlink" xlink:type="simple"><institution xlink:type="simple">IPNI</institution> (<year>2021</year>) International Plant Names Index. The Royal Botanic Gardens, Kew, Harvard University Herbaria &amp; Libraries, and Australian National Botanic Gardens. <ext-link xlink:type="simple" ext-link-type="uri" xlink:href="https://www.ipni.org">https://www.ipni.org</ext-link> [Accessed 28.06.2021]</mixed-citation></ref><ref id="B39"><mixed-citation xmlns:xlink="http://www.w3.org/1999/xlink" xlink:type="simple"><institution xlink:type="simple">Tropicos</institution> (<year>2021</year>) . <ext-link xlink:type="simple" ext-link-type="uri" xlink:href="http://Tropicos.org">Tropicos.org</ext-link>. Missouri Botanical Garden. <ext-link xlink:type="simple" ext-link-type="uri" xlink:href="https://tropicos.org">https://tropicos.org</ext-link> [accessed 19.06.2021]</mixed-citation></ref><ref id="B24"><mixed-citation xmlns:xlink="http://www.w3.org/1999/xlink" xlink:type="simple"><person-group><name name-style="western"><surname>McVaugh</surname><given-names>R</given-names></name></person-group> (<year>2000</year>) Botanical results of the Sessé &amp; Mociño Expedition (1787–1803) VII. A guide to relevant scientific names of plants. Hunt Institute for Botanical Documentation, Pittsburgh.</mixed-citation></ref><ref id="B10"><mixed-citation xmlns:xlink="http://www.w3.org/1999/xlink" xlink:type="simple"><person-group><name name-style="western"><surname>De Candolle</surname><given-names>A</given-names></name></person-group> (<year>1824</year>) Bombaceæ. Prodromus systematis naturalis regni vegetabilis, vol. 1. Treuttel &amp; Würtz, Parisiis [Paris], 475–480.</mixed-citation></ref><ref id="B32"><mixed-citation xmlns:xlink="http://www.w3.org/1999/xlink" xlink:type="simple"><person-group><name name-style="western"><surname>Spach</surname><given-names>E</given-names></name></person-group> (<year>1834</year>) Histoire naturelle des végétaux: Phanérogames, vol. 3. Librairie encyclopédique de Roret, Paris. <ext-link xlink:type="simple" ext-link-type="doi" xlink:href="10.5962/bhl.title.44839">https://doi.org/10.5962/bhl.title.44839</ext-link></mixed-citation></ref><ref id="B40"><mixed-citation xmlns:xlink="http://www.w3.org/1999/xlink" xlink:type="simple"><person-group><name name-style="western"><surname>Turland</surname><given-names>NJ</given-names></name><name name-style="western"><surname>Wiersema</surname><given-names>JH</given-names></name><name name-style="western"><surname>Barrie</surname><given-names>FR</given-names></name><name name-style="western"><surname>Greuter</surname><given-names>W</given-names></name><name name-style="western"><surname>Hawksworth</surname><given-names>DL</given-names></name><name name-style="western"><surname>Herendeen</surname><given-names>PS</given-names></name><name name-style="western"><surname>Knapp</surname><given-names>S</given-names></name><name name-style="western"><surname>Kusber</surname><given-names>W-H</given-names></name><name name-style="western"><surname>Li</surname><given-names>D-Z</given-names></name><name name-style="western"><surname>Marhold</surname><given-names>K</given-names></name><name name-style="western"><surname>May</surname><given-names>TW</given-names></name><name name-style="western"><surname>McNeill</surname><given-names>J</given-names></name><name name-style="western"><surname>Monro</surname><given-names>AM</given-names></name><name name-style="western"><surname>Prado</surname><given-names>J</given-names></name><name name-style="western"><surname>Price</surname><given-names>MJ</given-names></name><name name-style="western"><surname>Smith</surname><given-names>GF [Eds]</given-names></name></person-group> (<year>2018</year>) International Code of Nomenclature for algae, fungi, and plants (Shenzhen Code) adopted by the Nineteenth International Botanical Congress Shenzhen, China, July 2017. Regnum Vegetabile 159. Koeltz Botanical Books, Glashütten. <ext-link xlink:type="simple" ext-link-type="doi" xlink:href="10.12705/Code.2018">https://doi.org/10.12705/Code.2018</ext-link></mixed-citation></ref><ref id="B33"><mixed-citation xmlns:xlink="http://www.w3.org/1999/xlink" xlink:type="simple"><person-group><name name-style="western"><surname>Spach</surname><given-names>E</given-names></name></person-group> (<year>1847</year>) [1848] Histoire naturelle des végétaux: Phanérogames, vol. 14. Librairie encyclopédique de Roret, Paris.</mixed-citation></ref><ref id="B3"><mixed-citation xmlns:xlink="http://www.w3.org/1999/xlink" xlink:type="simple"><person-group><name name-style="western"><surname>Berry</surname><given-names>PE</given-names></name><name name-style="western"><surname>Yatskievych</surname><given-names>K</given-names></name><name name-style="western"><surname>Holst</surname><given-names>BK [Eds]</given-names></name></person-group> (<year>1997</year>) <article-title>Flora of the Venezuelan Guayana. Vol. 3.</article-title><source>Missouri Botanical Garden Press, St. Louis</source>, 774 pp.</mixed-citation></ref><ref id="B20"><mixed-citation xmlns:xlink="http://www.w3.org/1999/xlink" xlink:type="simple"><person-group><name name-style="western"><surname>Hooker</surname><given-names>WJ</given-names></name></person-group> (<year>1850</year>) <italic><tp:taxon-name><tp:taxon-name-part taxon-name-part-type="genus">Pachira</tp:taxon-name-part><tp:taxon-name-part taxon-name-part-type="species">longifolia</tp:taxon-name-part></tp:taxon-name></italic>. Botanical Magazine, ser. 3, 6: t. 4549.</mixed-citation></ref></ref-list></tp:taxon-treatment>
