# Supplementary material for: ﻿Notes on Brazilian Pachira (Malvaceae, Bombacoideae) II: Additional typifications and new synonymies
Source: PhytoKeys. 2021 Dec 6;186:53–72. doi: 10.3897/phytokeys.186.71445 (PMC8671718; doi:10.3897/phytokeys.186.71445)
Supplement: XML Treatment for Pachira calophylla [file phytokeys.186.71445-treatment2.xml]

<!DOCTYPE tp:taxon-treatment
  PUBLIC "-//TaxonX//DTD Taxonomic Treatment Publishing DTD v0 20100105//EN" "tax-treatment-NSO.dtd">
<tp:taxon-treatment xmlns:tp="http://www.plazi.org/taxpub"><tp:treatment-meta><kwd-group><label>Taxon classification</label><kwd>
              <named-content content-type="kingdom">Plantae</named-content>
            </kwd><kwd>
              <named-content content-type="order">Malvales</named-content>
            </kwd><kwd>
              <named-content content-type="family">Malvaceae</named-content>
            </kwd></kwd-group><mixed-citation publication-type="journal"><person-group><name><surname>Carvalho-Sobrinho</surname><given-names>Jefferson</given-names></name><name><surname>Yoshikawa</surname><given-names>Vania Nobuko</given-names></name><name><surname>Dorr</surname><given-names>Laurence J.</given-names></name></person-group><article-title>﻿Notes on Brazilian <italic><tp:taxon-name><tp:taxon-name-part taxon-name-part-type="genus" reg="Pachira">Pachira</tp:taxon-name-part></tp:taxon-name></italic> (<tp:taxon-name><tp:taxon-name-part taxon-name-part-type="family">Malvaceae</tp:taxon-name-part></tp:taxon-name>, <tp:taxon-name><tp:taxon-name-part taxon-name-part-type="subfamily">Bombacoideae</tp:taxon-name-part></tp:taxon-name>) II: Additional typifications and new synonymies</article-title><source>PhytoKeys</source><day>06</day><month>12</month><year>2021</year><volume>186</volume><fpage>53</fpage><lpage>72</lpage><pub-id pub-id-type="doi">10.3897/phytokeys.186.71445</pub-id></mixed-citation></tp:treatment-meta><tp:nomenclature><label>﻿</label><tp:taxon-name>
            <object-id xmlns:xlink="http://www.w3.org/1999/xlink" content-type="arpha" xlink:type="simple">FA2CE904-939D-5514-8DD3-AC3E8FC8DB22</object-id>
            <tp:taxon-name-part taxon-name-part-type="genus" reg="Pachira">Pachira</tp:taxon-name-part>
            <tp:taxon-name-part taxon-name-part-type="species" reg="calophylla">calophylla</tp:taxon-name-part>
          </tp:taxon-name><tp:taxon-authority>(K. Schum.) Fern. Alonso, Anales Jard. Bot. Madrid 56: 308. 1998.</tp:taxon-authority><tp:nomenclature-citation-list><tp:nomenclature-citation><tp:taxon-name>
                <tp:taxon-name-part taxon-name-part-type="genus" reg="Bombax">Bombax</tp:taxon-name-part>
                <tp:taxon-name-part taxon-name-part-type="species" reg="calophyllum">calophyllum</tp:taxon-name-part>
              </tp:taxon-name><comment>K. Schum., in Martius, Fl. Bras. 12(3): 227. 1886. <tp:taxon-name><tp:taxon-name-part taxon-name-part-type="genus" reg="Bombacopsis">Bombacopsis</tp:taxon-name-part><tp:taxon-name-part taxon-name-part-type="species" reg="calophylla">calophylla</tp:taxon-name-part></tp:taxon-name> (K. Schum.) A. Robyns, Bull. Jard. Bot. État Bruxelles 33: 201. 1963.</comment></tp:nomenclature-citation><tp:nomenclature-citation><tp:taxon-name>
                <tp:taxon-name-part taxon-name-part-type="genus" reg="Bombax">Bombax</tp:taxon-name-part>
                <tp:taxon-name-part taxon-name-part-type="species" reg="stenopodum">stenopodum</tp:taxon-name-part>
              </tp:taxon-name><comment>Ulbr., Notizbl. K. Bot. Gart. Mus. Berlin 6: 55. 1914. Type: Brazil. Rio de Janeiro, s.d. (lf, fl), <italic>L. Riedel s.n.</italic> (neotype, designated here: LE barcode 00003676; isoneotype: LE barcode 00003677; possible isoneotype: S-PLE-E4208 n.v.).</comment></tp:nomenclature-citation></tp:nomenclature-citation-list></tp:nomenclature><tp:treatment-sec sec-type="material" id="SECID0EYMAE"><title>Type.</title><p>Brazil. Rio de Janeiro, s.d. (lf, fl), <italic>L. Riedel s.n.</italic> (lectotype, designated here: LE barcode 00003676; isolectotype: LE barcode 00003677; possible isolectotype: S-PLE-E4208 n.v.).</p></tp:treatment-sec><tp:treatment-sec sec-type="notes" id="SECID0EANAE"><title>Note.</title><p><xref ref-type="bibr" rid="B27">Robyns (1963</xref>, p. 203) designated “Riedel s.n. (LE)” as lectotype of <italic><tp:taxon-name><tp:taxon-name-part taxon-name-part-type="genus" reg="Bombax">Bombax</tp:taxon-name-part><tp:taxon-name-part taxon-name-part-type="species" reg="calophyllum">calophyllum</tp:taxon-name-part></tp:taxon-name></italic>. When <xref ref-type="bibr" rid="B15">Fernández-Alonso (1998)</xref> made the combination in <italic><tp:taxon-name><tp:taxon-name-part taxon-name-part-type="genus" reg="Pachira">Pachira</tp:taxon-name-part></tp:taxon-name></italic>, he accepted Robyn’s type designation, but stated that he had not seen the lectotype. Robyns annotated the two Riedel specimens in St. Petersburg (LE) cited above as “<italic><tp:taxon-name><tp:taxon-name-part taxon-name-part-type="genus" reg="Bombacopsis">Bombacopsis</tp:taxon-name-part><tp:taxon-name-part taxon-name-part-type="species" reg="calophylla">calophylla</tp:taxon-name-part></tp:taxon-name></italic> (K. Schum.) A. Robyns, <italic>comb. nov.</italic>” and wrote “<italic>lectotypus</italic>” on the one specimen that has a handwritten label indicating the type locality as “<italic>Brasiliae</italic>: <italic>R. Janeiro</italic>,” locality information that matches the protologue. The ICN (<xref ref-type="bibr" rid="B40">Turland et al. 2018</xref>; Art. 7.10) requires that a type designation be effectively published and the mere annotation of a herbarium sheet does not meet this requirement. Our lectotypification (second step; see <xref ref-type="bibr" rid="B40">Turland et al. 2018</xref>; Art. 9.17) narrows the type to a single element, a gathering that has loose leaves and a fragmented flower (calyx, ovary, and androecium). The isolectotype is sterile.</p><p>The protologue of <italic><tp:taxon-name><tp:taxon-name-part taxon-name-part-type="genus" reg="Bombax">Bombax</tp:taxon-name-part><tp:taxon-name-part taxon-name-part-type="species" reg="stenopodum">stenopodum</tp:taxon-name-part></tp:taxon-name></italic> cites a single collection, “E. Ule n. 4631,” which was deposited in Berlin (B†; see F neg. no. 9545). Inasmuch as the Berlin specimen was destroyed in WWII and no duplicate material has been found, we designate a neotype for this name. Our choice makes this name an obligate synonym of <italic><tp:taxon-name><tp:taxon-name-part taxon-name-part-type="genus" reg="Pachira">Pachira</tp:taxon-name-part><tp:taxon-name-part taxon-name-part-type="species" reg="calophylla">calophylla</tp:taxon-name-part></tp:taxon-name></italic>.</p></tp:treatment-sec><ref-list><ref id="B27"><mixed-citation xmlns:xlink="http://www.w3.org/1999/xlink" xlink:type="simple"><person-group><name name-style="western"><surname>Robyns</surname><given-names>A</given-names></name></person-group> (<year>1963</year>) <article-title>Essai de monographie du genre <italic><tp:taxon-name><tp:taxon-name-part taxon-name-part-type="genus">Bombax</tp:taxon-name-part></tp:taxon-name></italic> L. s.l. (<tp:taxon-name><tp:taxon-name-part taxon-name-part-type="family">Bombacaceae</tp:taxon-name-part></tp:taxon-name>).</article-title><source>Bulletin du Jardin botanique de l’État à Bruxelles</source><volume>33</volume>: <fpage>1</fpage>–<lpage>315</lpage>. <ext-link xlink:type="simple" ext-link-type="doi" xlink:href="10.2307/3667210">https://doi.org/10.2307/3667210</ext-link></mixed-citation></ref><ref id="B15"><mixed-citation xmlns:xlink="http://www.w3.org/1999/xlink" xlink:type="simple"><person-group><name name-style="western"><surname>Fernández-Alonso</surname><given-names>JL</given-names></name></person-group> (<year>1998</year>) <article-title>Novedades taxonómicas, nomenclaturales y corológicas en el género <italic><tp:taxon-name><tp:taxon-name-part taxon-name-part-type="genus">Pachira</tp:taxon-name-part></tp:taxon-name></italic> Aubl. (<tp:taxon-name><tp:taxon-name-part taxon-name-part-type="family">Bombacaceae</tp:taxon-name-part></tp:taxon-name>).</article-title><source>Anales del Jardin Botanico de Madrid</source><volume>56</volume>: <fpage>305</fpage>–<lpage>314</lpage>. <ext-link xlink:type="simple" ext-link-type="doi" xlink:href="10.3989/ajbm.1998.v56.i2.235">https://doi.org/10.3989/ajbm.1998.v56.i2.235</ext-link></mixed-citation></ref><ref id="B40"><mixed-citation xmlns:xlink="http://www.w3.org/1999/xlink" xlink:type="simple"><person-group><name name-style="western"><surname>Turland</surname><given-names>NJ</given-names></name><name name-style="western"><surname>Wiersema</surname><given-names>JH</given-names></name><name name-style="western"><surname>Barrie</surname><given-names>FR</given-names></name><name name-style="western"><surname>Greuter</surname><given-names>W</given-names></name><name name-style="western"><surname>Hawksworth</surname><given-names>DL</given-names></name><name name-style="western"><surname>Herendeen</surname><given-names>PS</given-names></name><name name-style="western"><surname>Knapp</surname><given-names>S</given-names></name><name name-style="western"><surname>Kusber</surname><given-names>W-H</given-names></name><name name-style="western"><surname>Li</surname><given-names>D-Z</given-names></name><name name-style="western"><surname>Marhold</surname><given-names>K</given-names></name><name name-style="western"><surname>May</surname><given-names>TW</given-names></name><name name-style="western"><surname>McNeill</surname><given-names>J</given-names></name><name name-style="western"><surname>Monro</surname><given-names>AM</given-names></name><name name-style="western"><surname>Prado</surname><given-names>J</given-names></name><name name-style="western"><surname>Price</surname><given-names>MJ</given-names></name><name name-style="western"><surname>Smith</surname><given-names>GF [Eds]</given-names></name></person-group> (<year>2018</year>) International Code of Nomenclature for algae, fungi, and plants (Shenzhen Code) adopted by the Nineteenth International Botanical Congress Shenzhen, China, July 2017. Regnum Vegetabile 159. Koeltz Botanical Books, Glashütten. <ext-link xlink:type="simple" ext-link-type="doi" xlink:href="10.12705/Code.2018">https://doi.org/10.12705/Code.2018</ext-link></mixed-citation></ref></ref-list></tp:taxon-treatment>
