# Supplementary material for: ﻿Notes on Brazilian Pachira (Malvaceae, Bombacoideae) II: Additional typifications and new synonymies
Source: PhytoKeys. 2021 Dec 6;186:53–72. doi: 10.3897/phytokeys.186.71445 (PMC8671718; doi:10.3897/phytokeys.186.71445)
Supplement: XML Treatment for Pachira duckei [file phytokeys.186.71445-treatment3.xml]

<!DOCTYPE tp:taxon-treatment
  PUBLIC "-//TaxonX//DTD Taxonomic Treatment Publishing DTD v0 20100105//EN" "tax-treatment-NSO.dtd">
<tp:taxon-treatment xmlns:tp="http://www.plazi.org/taxpub"><tp:treatment-meta><kwd-group><label>Taxon classification</label><kwd>
              <named-content content-type="kingdom">Plantae</named-content>
            </kwd><kwd>
              <named-content content-type="order">Malvales</named-content>
            </kwd><kwd>
              <named-content content-type="family">Malvaceae</named-content>
            </kwd></kwd-group><mixed-citation publication-type="journal"><person-group><name><surname>Carvalho-Sobrinho</surname><given-names>Jefferson</given-names></name><name><surname>Yoshikawa</surname><given-names>Vania Nobuko</given-names></name><name><surname>Dorr</surname><given-names>Laurence J.</given-names></name></person-group><article-title>﻿Notes on Brazilian <italic><tp:taxon-name><tp:taxon-name-part taxon-name-part-type="genus" reg="Pachira">Pachira</tp:taxon-name-part></tp:taxon-name></italic> (<tp:taxon-name><tp:taxon-name-part taxon-name-part-type="family">Malvaceae</tp:taxon-name-part></tp:taxon-name>, <tp:taxon-name><tp:taxon-name-part taxon-name-part-type="subfamily">Bombacoideae</tp:taxon-name-part></tp:taxon-name>) II: Additional typifications and new synonymies</article-title><source>PhytoKeys</source><day>06</day><month>12</month><year>2021</year><volume>186</volume><fpage>53</fpage><lpage>72</lpage><pub-id pub-id-type="doi">10.3897/phytokeys.186.71445</pub-id></mixed-citation></tp:treatment-meta><tp:nomenclature><label>﻿</label><tp:taxon-name>
            <object-id xmlns:xlink="http://www.w3.org/1999/xlink" content-type="arpha" xlink:type="simple">208F3CC0-0C2D-58BA-8C31-BB5AAD2A8537</object-id>
            <tp:taxon-name-part taxon-name-part-type="genus" reg="Pachira">Pachira</tp:taxon-name-part>
            <tp:taxon-name-part taxon-name-part-type="species" reg="duckei">duckei</tp:taxon-name-part>
          </tp:taxon-name><tp:taxon-authority>(A. Robyns) Fern. Alonso, Anales Jard. Bot. Madrid 56: 310. 1998.</tp:taxon-authority><xref ref-type="fig" rid="F2">Fig. 2B</xref><tp:nomenclature-citation-list><tp:nomenclature-citation><tp:taxon-name>
                <tp:taxon-name-part taxon-name-part-type="genus" reg="Rhodognaphalopsis">Rhodognaphalopsis</tp:taxon-name-part>
                <tp:taxon-name-part taxon-name-part-type="species" reg="duckei">duckei</tp:taxon-name-part>
              </tp:taxon-name><comment>A. Robyns, Bull. Jard. Bot. État Bruxelles 33: 275, fig. 14. 1963.</comment></tp:nomenclature-citation><tp:nomenclature-citation><tp:taxon-name>
                <tp:taxon-name-part taxon-name-part-type="genus" reg="Rhodognaphalopsis">Rhodognaphalopsis</tp:taxon-name-part>
                <tp:taxon-name-part taxon-name-part-type="species" reg="duckei">duckei</tp:taxon-name-part>
                <tp:taxon-name-part taxon-name-part-type="infraspecific-rank">var.</tp:taxon-name-part>
                <tp:taxon-name-part taxon-name-part-type="variety" reg="obtusifolia">obtusifolia</tp:taxon-name-part>
              </tp:taxon-name><comment>A. Robyns, Bull. Jard. Bot. État Bruxelles 33: 278. 1963, <bold><italic>syn. nov.</italic></bold> Type: Brazil. Amazonas, Marmellos, Rio Madeira, Mar 1902 (lf, fl), <italic>E. Ule 6077</italic> (holotype: G barcode 00177546; isotypes: K barcode 000382340, L barcode 0012900, RB barcode 00534490, RB barcode 00534520).</comment></tp:nomenclature-citation></tp:nomenclature-citation-list></tp:nomenclature><tp:treatment-sec sec-type="material" id="SECID0EHSAE"><title>Type.</title><p>Brazil. Amazonas, Manaus, Igarapé da Raiz, 30 Aug 1946 (lf, fl), <italic>A. Ducke 310</italic> (IIa. col.) (holotype: MG barcode 018577 [= MG n.° 18.577]; isotypes: IAC 13840, IAN, SP barcode SP 003366).</p><fig id="F2" position="float" orientation="portrait"><object-id xmlns:xlink="http://www.w3.org/1999/xlink" content-type="doi" xlink:type="simple">10.3897/phytokeys.186.71445.figure2</object-id><object-id xmlns:xlink="http://www.w3.org/1999/xlink" content-type="zenodo_dep_id" xlink:type="simple">5762132</object-id><object-id xmlns:xlink="http://www.w3.org/1999/xlink" content-type="arpha" xlink:type="simple">AB0A4FC6-38F7-5F1D-9CDF-5DF43C1D58B5</object-id><label>Figure 2.</label><caption><p><italic><tp:taxon-name><tp:taxon-name-part taxon-name-part-type="genus" reg="Pachira">Pachira</tp:taxon-name-part></tp:taxon-name></italic> species <bold>A</bold><italic><tp:taxon-name><tp:taxon-name-part taxon-name-part-type="genus" reg="Pachira">P.</tp:taxon-name-part><tp:taxon-name-part taxon-name-part-type="species" reg="aquatica">aquatica</tp:taxon-name-part></tp:taxon-name></italic> fruit <bold>B</bold><italic><tp:taxon-name><tp:taxon-name-part taxon-name-part-type="genus" reg="Pachira">P.</tp:taxon-name-part><tp:taxon-name-part taxon-name-part-type="species" reg="duckei">duckei</tp:taxon-name-part></tp:taxon-name></italic> fruit <bold>C</bold><italic><tp:taxon-name><tp:taxon-name-part taxon-name-part-type="genus" reg="Pachira">P.</tp:taxon-name-part><tp:taxon-name-part taxon-name-part-type="species" reg="endecaphylla">endecaphylla</tp:taxon-name-part></tp:taxon-name></italic> leaves and flower <bold>D</bold><italic><tp:taxon-name><tp:taxon-name-part taxon-name-part-type="genus" reg="Pachira">P.</tp:taxon-name-part><tp:taxon-name-part taxon-name-part-type="species" reg="glabra">glabra</tp:taxon-name-part></tp:taxon-name></italic> leaves and flower <bold>E</bold><italic><tp:taxon-name><tp:taxon-name-part taxon-name-part-type="genus" reg="Pachira">P.</tp:taxon-name-part><tp:taxon-name-part taxon-name-part-type="species" reg="retusa">retusa</tp:taxon-name-part></tp:taxon-name></italic> habit <bold>F</bold><italic><tp:taxon-name><tp:taxon-name-part taxon-name-part-type="genus" reg="Pachira">P.</tp:taxon-name-part><tp:taxon-name-part taxon-name-part-type="species" reg="retusa">retusa</tp:taxon-name-part></tp:taxon-name></italic> leaves and fruit. Photographs <bold>A, D</bold> J.G. Carvalho-Sobrinho <bold>B</bold> C.E. Zartman <bold>C</bold> B.A.S. Pereira <bold>E</bold> M.C. Machado <bold>F</bold> L.P. Queiroz.</p></caption><graphic xmlns:xlink="http://www.w3.org/1999/xlink" xlink:href="phytokeys-186-053-g002.jpg" position="float" orientation="portrait" xlink:type="simple" id="oo_617644.jpg"><uri content-type="original_file" xlink:type="simple">https://binary.pensoft.net/fig/617644</uri></graphic></fig></tp:treatment-sec><tp:treatment-sec sec-type="notes" id="SECID0E2VAE"><title>Note.</title><p>When <xref ref-type="bibr" rid="B27">Robyns (1963)</xref> described <italic><tp:taxon-name><tp:taxon-name-part taxon-name-part-type="genus" reg="Rhodognaphalopsis">Rhodognaphalopsis</tp:taxon-name-part><tp:taxon-name-part taxon-name-part-type="species" reg="duckei">duckei</tp:taxon-name-part></tp:taxon-name></italic> and <tp:taxon-name><tp:taxon-name-part taxon-name-part-type="genus" reg="Rhodognaphalopsis">R.</tp:taxon-name-part><tp:taxon-name-part taxon-name-part-type="species" reg="duckei">d.</tp:taxon-name-part><tp:taxon-name-part taxon-name-part-type="infraspecific-rank">var.</tp:taxon-name-part><tp:taxon-name-part taxon-name-part-type="variety" reg="obtusifolia">obtusifolia</tp:taxon-name-part></tp:taxon-name> he had very little material available. In fact, he cited fewer than a dozen collections for both taxa. The characters that he used to distinguish var.<tp:taxon-name><tp:taxon-name-part taxon-name-part-type="genus" reg="Rhodognaphalopsis"/><tp:taxon-name-part taxon-name-part-type="species" reg="duckei"/><tp:taxon-name-part taxon-name-part-type="variety" reg="obtusifolia">obtusifolia</tp:taxon-name-part></tp:taxon-name> from the nominate variety were subtle and overlap with specimens he cited as paratypes of the latter. We cannot distinguish the obtuse leaflet bases of <italic>Ducke s.n.</italic> [RB 23484] (see e.g., K barcode 000913930), a paratype of <italic><tp:taxon-name><tp:taxon-name-part taxon-name-part-type="genus" reg="Rhodognaphalopsis">R.</tp:taxon-name-part><tp:taxon-name-part taxon-name-part-type="species" reg="duckei">duckei</tp:taxon-name-part></tp:taxon-name></italic>, from those of <italic>Ule 6077</italic> (see e.g., K barcode 000382340), the type of <tp:taxon-name><tp:taxon-name-part taxon-name-part-type="genus" reg="Rhodognaphalopsis">R.</tp:taxon-name-part><tp:taxon-name-part taxon-name-part-type="species" reg="duckei">d.</tp:taxon-name-part><tp:taxon-name-part taxon-name-part-type="infraspecific-rank">var.</tp:taxon-name-part><tp:taxon-name-part taxon-name-part-type="variety" reg="obtusifolia">obtusifolia</tp:taxon-name-part></tp:taxon-name>. For this reason and because the two taxa lack discrete ranges, we propose these names should be treated as synonyms.</p></tp:treatment-sec><ref-list><ref id="B27"><mixed-citation xmlns:xlink="http://www.w3.org/1999/xlink" xlink:type="simple"><person-group><name name-style="western"><surname>Robyns</surname><given-names>A</given-names></name></person-group> (<year>1963</year>) <article-title>Essai de monographie du genre <italic><tp:taxon-name><tp:taxon-name-part taxon-name-part-type="genus">Bombax</tp:taxon-name-part></tp:taxon-name></italic> L. s.l. (<tp:taxon-name><tp:taxon-name-part taxon-name-part-type="family">Bombacaceae</tp:taxon-name-part></tp:taxon-name>).</article-title><source>Bulletin du Jardin botanique de l’État à Bruxelles</source><volume>33</volume>: <fpage>1</fpage>–<lpage>315</lpage>. <ext-link xlink:type="simple" ext-link-type="doi" xlink:href="10.2307/3667210">https://doi.org/10.2307/3667210</ext-link></mixed-citation></ref></ref-list></tp:taxon-treatment>
