# Supplementary material for: ﻿Notes on Brazilian Pachira (Malvaceae, Bombacoideae) II: Additional typifications and new synonymies
Source: PhytoKeys. 2021 Dec 6;186:53–72. doi: 10.3897/phytokeys.186.71445 (PMC8671718; doi:10.3897/phytokeys.186.71445)
Supplement: XML Treatment for Pachira endecaphylla [file phytokeys.186.71445-treatment4.xml]

<!DOCTYPE tp:taxon-treatment
  PUBLIC "-//TaxonX//DTD Taxonomic Treatment Publishing DTD v0 20100105//EN" "tax-treatment-NSO.dtd">
<tp:taxon-treatment xmlns:tp="http://www.plazi.org/taxpub"><tp:treatment-meta><kwd-group><label>Taxon classification</label><kwd>
              <named-content content-type="kingdom">Plantae</named-content>
            </kwd><kwd>
              <named-content content-type="order">Malvales</named-content>
            </kwd><kwd>
              <named-content content-type="family">Malvaceae</named-content>
            </kwd></kwd-group><mixed-citation publication-type="journal"><person-group><name><surname>Carvalho-Sobrinho</surname><given-names>Jefferson</given-names></name><name><surname>Yoshikawa</surname><given-names>Vania Nobuko</given-names></name><name><surname>Dorr</surname><given-names>Laurence J.</given-names></name></person-group><article-title>﻿Notes on Brazilian <italic><tp:taxon-name><tp:taxon-name-part taxon-name-part-type="genus" reg="Pachira">Pachira</tp:taxon-name-part></tp:taxon-name></italic> (<tp:taxon-name><tp:taxon-name-part taxon-name-part-type="family">Malvaceae</tp:taxon-name-part></tp:taxon-name>, <tp:taxon-name><tp:taxon-name-part taxon-name-part-type="subfamily">Bombacoideae</tp:taxon-name-part></tp:taxon-name>) II: Additional typifications and new synonymies</article-title><source>PhytoKeys</source><day>06</day><month>12</month><year>2021</year><volume>186</volume><fpage>53</fpage><lpage>72</lpage><pub-id pub-id-type="doi">10.3897/phytokeys.186.71445</pub-id></mixed-citation></tp:treatment-meta><tp:nomenclature><label>﻿</label><tp:taxon-name>
            <object-id xmlns:xlink="http://www.w3.org/1999/xlink" content-type="arpha" xlink:type="simple">5025B785-DBAD-5BC9-93AD-A2A13281534F</object-id>
            <tp:taxon-name-part taxon-name-part-type="genus" reg="Pachira">Pachira</tp:taxon-name-part>
            <tp:taxon-name-part taxon-name-part-type="species" reg="endecaphylla">endecaphylla</tp:taxon-name-part>
          </tp:taxon-name><tp:taxon-authority>(Vell.) Carv.-Sobr., Taxon 62: 816. 2013.</tp:taxon-authority><xref ref-type="fig" rid="F2">Fig. 2C</xref><tp:nomenclature-citation-list><tp:nomenclature-citation><tp:taxon-name>
                <tp:taxon-name-part taxon-name-part-type="genus" reg="Bombax">Bombax</tp:taxon-name-part>
                <tp:taxon-name-part taxon-name-part-type="species" reg="endecaphyllum">endecaphyllum</tp:taxon-name-part>
              </tp:taxon-name><comment>Vell., Fl. Flumin.: 288. 1829 [1825], Ibid., Fl. Flumin. Icones 7: t. 50. 1831 [1827]. <tp:taxon-name><tp:taxon-name-part taxon-name-part-type="genus" reg="Pseudobombax">Pseudobombax</tp:taxon-name-part><tp:taxon-name-part taxon-name-part-type="species" reg="endecaphyllum">endecaphyllum</tp:taxon-name-part></tp:taxon-name> (Vell.) A. Robyns, Bull. Jard. Bot. État Bruxelles 33: 60. 1963.</comment></tp:nomenclature-citation><tp:nomenclature-citation><tp:taxon-name>
                <tp:taxon-name-part taxon-name-part-type="genus" reg="Pachira">Pachira</tp:taxon-name-part>
                <tp:taxon-name-part taxon-name-part-type="species" reg="stenopetala">stenopetala</tp:taxon-name-part>
              </tp:taxon-name><comment>Casar., Nov. Stirp. Bras.: 21. 1842. <tp:taxon-name><tp:taxon-name-part taxon-name-part-type="genus" reg="Bombax">Bombax</tp:taxon-name-part><tp:taxon-name-part taxon-name-part-type="species" reg="stenopetalum">stenopetalum</tp:taxon-name-part></tp:taxon-name> (Casar.) K. Schum., in Martius, Fl. Bras. 12(3): 226, t. 45. 1886. <tp:taxon-name><tp:taxon-name-part taxon-name-part-type="genus" reg="Bombacopsis">Bombacopsis</tp:taxon-name-part><tp:taxon-name-part taxon-name-part-type="species" reg="stenopetala">stenopetala</tp:taxon-name-part></tp:taxon-name> (Casar.) A. Robyns, Bull. Jard. Bot. État Bruxelles 33: 221. 1963. Type: Brazil. “Occurrit passim prope Rio de Janeiro,” s.d. [Nov 1838] (fl, fl), <italic>Casaretto Herb. No. 581</italic> (lectotype, designated by <xref ref-type="bibr" rid="B13">Delprete et al. 2019</xref>, p. 802): TO [sheet No. 2] n.v.).</comment></tp:nomenclature-citation><tp:nomenclature-citation><tp:taxon-name>
                <tp:taxon-name-part taxon-name-part-type="genus" reg="Pachira">Pachira</tp:taxon-name-part>
                <tp:taxon-name-part taxon-name-part-type="species" reg="elegans">elegans</tp:taxon-name-part>
              </tp:taxon-name><comment>Hooibr. ex Planch., Hort. Donat. 23. 1858, <bold><italic>syn. nov.</italic></bold> Type: Hort. Paris, 1854 [lf], without collector (lectotype, designated here: MPU barcode 761966).</comment></tp:nomenclature-citation></tp:nomenclature-citation-list></tp:nomenclature><tp:treatment-sec sec-type="material" id="SECID0EF3AE"><title>Type.</title><p>Lectotype, designated here: “Monad. Polyand. <italic>BOMBAX endecaphyllum</italic> tab. 50" (original pen and ink drawing for the <italic>Flora Fluminensis</italic> preserved in the Manuscript Section, Biblioteca Nacional do Brasil, Rio de Janeiro [cat. no.: mss1198656_054]). Epitype: Brazil. Espírito Santo, Santa Leopoldina, Morro Agudo, propr. Dona Maria, <named-content xmlns:xlink="http://www.w3.org/1999/xlink" content-type="dwc:verbatimCoordinates" xlink:type="simple"><named-content content-type="geo-json" specific-use="{&#34;type&#34;:&#34;Point&#34;,&#34;coordinates&#34;:[-40.428889,-20.097500]}" id="NCID0ES3AE" xlink:type="simple">20°05'51"S, 40°25'44"W</named-content></named-content>, 28 Jan 2008 (lf, fl), <italic>V. Demuner</italic> et al. <italic>4907</italic> (epitype, designated here: HUEFS; isoepitypes: MBML, HVASF n.v.).</p></tp:treatment-sec><tp:treatment-sec sec-type="notes" id="SECID0E23AE"><title>Note.</title><p><xref ref-type="bibr" rid="B6">Carvalho-Sobrinho et al. (2013)</xref> accepted the “lectotype” designation of <xref ref-type="bibr" rid="B27">Robyns (1963</xref>, p. 61) for the name <italic><tp:taxon-name><tp:taxon-name-part taxon-name-part-type="genus" reg="Bombax">Bombax</tp:taxon-name-part><tp:taxon-name-part taxon-name-part-type="species" reg="endecaphyllum">endecaphyllum</tp:taxon-name-part></tp:taxon-name></italic>, but Robyns selected one of the plates published in the <italic>Flora Fluminensis Icones</italic> (1831), which is not original material and thus his designation can be superseded (<xref ref-type="bibr" rid="B40">Turland et al. 2018</xref>; Art. 9.19(a)). The published Vellozo plates were prepared and issued posthumously and there is no evidence that Vellozo ever saw them. Original pen and ink drawings that serve as the basis for these published plates, however, are archived in the Biblioteca Nacional do Brasil, Rio de Janeiro (see <ext-link xmlns:xlink="http://www.w3.org/1999/xlink" xlink:type="simple" ext-link-type="uri" xlink:href="http://objdigital.bn.br/acervo_digital/div_manuscritos/mss1198656/mss1198656.htm">http://objdigital.bn.br/acervo_digital/div_manuscritos/mss1198656/mss1198656.htm</ext-link>).</p><p><xref ref-type="bibr" rid="B13">Delprete et al. (2019)</xref> re-examined the typification of <italic><tp:taxon-name><tp:taxon-name-part taxon-name-part-type="genus" reg="Pachira">Pachira</tp:taxon-name-part><tp:taxon-name-part taxon-name-part-type="species" reg="stenopetala">stenopetala</tp:taxon-name-part></tp:taxon-name></italic> and determined that the holotype cited by <xref ref-type="bibr" rid="B6">Carvalho-Sobrinho et al. (2013)</xref> did not agree with the protologue and they further established that the only original material available is the specimen in the Casaretto Herbarium (TO) that they designated as lectotype.</p><p>The specimen designated here as lectotype of <italic><tp:taxon-name><tp:taxon-name-part taxon-name-part-type="genus" reg="Pachira">Pachira</tp:taxon-name-part><tp:taxon-name-part taxon-name-part-type="species" reg="elegans">elegans</tp:taxon-name-part></tp:taxon-name></italic> is labeled “<tp:taxon-name><tp:taxon-name-part taxon-name-part-type="genus" reg="Pachira">Pachira</tp:taxon-name-part><tp:taxon-name-part taxon-name-part-type="uncertainty-rank">?</tp:taxon-name-part><tp:taxon-name-part taxon-name-part-type="species" reg="elegans">elegans</tp:taxon-name-part></tp:taxon-name>, Daniel” in Planchon’s hand. It was collected in 1854 before the name was published and it is now in the Herbier Planchon (MPU). It therefore can be considered original material (see <xref ref-type="bibr" rid="B40">Turland et al. 2018</xref>; Art. 9.4(a)) even though it is labeled “Hort. Paris” and not Hortus Donatensis. In addition, although the specimen is sterile the description of setiform mucros terminating leaflet apices matches the physical specimen. The protologue also cites “Brésil. Rio de Janeiro, <italic>Gaudich</italic>. in Herb. Mus. Par.,” which almost certainly is a reference to two collections made by Ch. Gaudichaud that have leaves that are superficially similar to <italic><tp:taxon-name><tp:taxon-name-part taxon-name-part-type="genus" reg="Pachira">Pachira</tp:taxon-name-part><tp:taxon-name-part taxon-name-part-type="species" reg="endecaphylla">endecaphylla</tp:taxon-name-part></tp:taxon-name></italic>. These collections (<italic>Gaudichaud 945</italic> and <italic>945bis</italic>) were discussed in detail by <xref ref-type="bibr" rid="B6">Carvalho-Sobrinho et al. (2013)</xref> who considered them both to be mixtures and who identified their flowers as <tp:taxon-name><tp:taxon-name-part taxon-name-part-type="genus" reg="Pseudobombax">Pseudobombax</tp:taxon-name-part><tp:taxon-name-part taxon-name-part-type="species" reg="grandiflorum">grandiflorum</tp:taxon-name-part><tp:taxon-name-part taxon-name-part-type="infraspecific-rank">var.</tp:taxon-name-part><tp:taxon-name-part taxon-name-part-type="variety" reg="majus">majus</tp:taxon-name-part></tp:taxon-name> A. Robyns and their leaves as <italic><tp:taxon-name><tp:taxon-name-part taxon-name-part-type="genus" reg="Jacaratia">Jacaratia</tp:taxon-name-part><tp:taxon-name-part taxon-name-part-type="species" reg="spinosa">spinosa</tp:taxon-name-part></tp:taxon-name></italic> (Aubl.) A. DC. (<tp:taxon-name><tp:taxon-name-part taxon-name-part-type="family">Caricaceae</tp:taxon-name-part></tp:taxon-name>). Since flowers are not mentioned in the protologue of <italic><tp:taxon-name><tp:taxon-name-part taxon-name-part-type="genus" reg="Pachira">Pachira</tp:taxon-name-part><tp:taxon-name-part taxon-name-part-type="species" reg="elegans">elegans</tp:taxon-name-part></tp:taxon-name></italic> and the leaflets of the Gaudichaud collections do not have setiform mucros (and are from a different plant family), we do not think either Gaudichaud collection is suitable as a lectotype. <xref ref-type="bibr" rid="B25">Planchon (1858</xref>, p. 232) identified “Daniel” as the horticulturist Daniel Hooibrenk (1813–1895).</p></tp:treatment-sec><tp:treatment-sec><!--Section generated to contain objects referenced in tp:taxon-treatment.--><fig id="F2" position="float" orientation="portrait"><object-id xmlns:xlink="http://www.w3.org/1999/xlink" content-type="doi" xlink:type="simple">10.3897/phytokeys.186.71445.figure2</object-id><object-id xmlns:xlink="http://www.w3.org/1999/xlink" content-type="zenodo_dep_id" xlink:type="simple">5762132</object-id><object-id xmlns:xlink="http://www.w3.org/1999/xlink" content-type="arpha" xlink:type="simple">AB0A4FC6-38F7-5F1D-9CDF-5DF43C1D58B5</object-id><label>Figure 2.</label><caption><p><italic><tp:taxon-name><tp:taxon-name-part taxon-name-part-type="genus" reg="Pachira">Pachira</tp:taxon-name-part></tp:taxon-name></italic> species <bold>A</bold><italic><tp:taxon-name><tp:taxon-name-part taxon-name-part-type="genus" reg="Pachira">P.</tp:taxon-name-part><tp:taxon-name-part taxon-name-part-type="species" reg="aquatica">aquatica</tp:taxon-name-part></tp:taxon-name></italic> fruit <bold>B</bold><italic><tp:taxon-name><tp:taxon-name-part taxon-name-part-type="genus" reg="Pachira">P.</tp:taxon-name-part><tp:taxon-name-part taxon-name-part-type="species" reg="duckei">duckei</tp:taxon-name-part></tp:taxon-name></italic> fruit <bold>C</bold><italic><tp:taxon-name><tp:taxon-name-part taxon-name-part-type="genus" reg="Pachira">P.</tp:taxon-name-part><tp:taxon-name-part taxon-name-part-type="species" reg="endecaphylla">endecaphylla</tp:taxon-name-part></tp:taxon-name></italic> leaves and flower <bold>D</bold><italic><tp:taxon-name><tp:taxon-name-part taxon-name-part-type="genus" reg="Pachira">P.</tp:taxon-name-part><tp:taxon-name-part taxon-name-part-type="species" reg="glabra">glabra</tp:taxon-name-part></tp:taxon-name></italic> leaves and flower <bold>E</bold><italic><tp:taxon-name><tp:taxon-name-part taxon-name-part-type="genus" reg="Pachira">P.</tp:taxon-name-part><tp:taxon-name-part taxon-name-part-type="species" reg="retusa">retusa</tp:taxon-name-part></tp:taxon-name></italic> habit <bold>F</bold><italic><tp:taxon-name><tp:taxon-name-part taxon-name-part-type="genus" reg="Pachira">P.</tp:taxon-name-part><tp:taxon-name-part taxon-name-part-type="species" reg="retusa">retusa</tp:taxon-name-part></tp:taxon-name></italic> leaves and fruit. Photographs <bold>A, D</bold> J.G. Carvalho-Sobrinho <bold>B</bold> C.E. Zartman <bold>C</bold> B.A.S. Pereira <bold>E</bold> M.C. Machado <bold>F</bold> L.P. Queiroz.</p></caption><graphic xmlns:xlink="http://www.w3.org/1999/xlink" xlink:href="phytokeys-186-053-g002.jpg" position="float" orientation="portrait" xlink:type="simple" id="oo_617644.jpg"><uri content-type="original_file" xlink:type="simple">https://binary.pensoft.net/fig/617644</uri></graphic></fig></tp:treatment-sec><ref-list><ref id="B13"><mixed-citation xmlns:xlink="http://www.w3.org/1999/xlink" xlink:type="simple"><person-group><name name-style="western"><surname>Delprete</surname><given-names>PG</given-names></name><name name-style="western"><surname>Baldini</surname><given-names>RM</given-names></name><name name-style="western"><surname>Fumeaux</surname><given-names>N</given-names></name><name name-style="western"><surname>Guglielmone</surname><given-names>L</given-names></name></person-group> (<year>2019</year>) <article-title>Typification of plant names published by Giovanni Casaretto based on specimens collected in Brazil and Uruguay.</article-title><source>Taxon</source><volume>68</volume>(<issue>4</issue>): <fpage>783</fpage>–<lpage>827</lpage>. <ext-link xlink:type="simple" ext-link-type="doi" xlink:href="10.1002/tax.12094">https://doi.org/10.1002/tax.12094</ext-link></mixed-citation></ref><ref id="B6"><mixed-citation xmlns:xlink="http://www.w3.org/1999/xlink" xlink:type="simple"><person-group><name name-style="western"><surname>Carvalho-Sobrinho</surname><given-names>JG</given-names></name><name name-style="western"><surname>de Queiroz</surname><given-names>LP</given-names></name><name name-style="western"><surname>Dorr</surname><given-names>LJ</given-names></name></person-group> (<year>2013</year>) <article-title>Does <italic><tp:taxon-name><tp:taxon-name-part taxon-name-part-type="genus">Pseudobombax</tp:taxon-name-part></tp:taxon-name></italic> have prickles? Assessing the enigmatic species <italic><tp:taxon-name><tp:taxon-name-part taxon-name-part-type="genus">Pseudobombax</tp:taxon-name-part><tp:taxon-name-part taxon-name-part-type="species">endecaphyllum</tp:taxon-name-part></tp:taxon-name></italic> (<tp:taxon-name><tp:taxon-name-part taxon-name-part-type="family">Malvaceae</tp:taxon-name-part></tp:taxon-name>: <tp:taxon-name><tp:taxon-name-part taxon-name-part-type="subfamily">Bombacoideae</tp:taxon-name-part></tp:taxon-name>).</article-title><source>Taxon</source><volume>62</volume>(<issue>4</issue>): <fpage>814</fpage>–<lpage>818</lpage>. <ext-link xlink:type="simple" ext-link-type="doi" xlink:href="10.12705/624.30">https://doi.org/10.12705/624.30</ext-link></mixed-citation></ref><ref id="B27"><mixed-citation xmlns:xlink="http://www.w3.org/1999/xlink" xlink:type="simple"><person-group><name name-style="western"><surname>Robyns</surname><given-names>A</given-names></name></person-group> (<year>1963</year>) <article-title>Essai de monographie du genre <italic><tp:taxon-name><tp:taxon-name-part taxon-name-part-type="genus">Bombax</tp:taxon-name-part></tp:taxon-name></italic> L. s.l. (<tp:taxon-name><tp:taxon-name-part taxon-name-part-type="family">Bombacaceae</tp:taxon-name-part></tp:taxon-name>).</article-title><source>Bulletin du Jardin botanique de l’État à Bruxelles</source><volume>33</volume>: <fpage>1</fpage>–<lpage>315</lpage>. <ext-link xlink:type="simple" ext-link-type="doi" xlink:href="10.2307/3667210">https://doi.org/10.2307/3667210</ext-link></mixed-citation></ref><ref id="B40"><mixed-citation xmlns:xlink="http://www.w3.org/1999/xlink" xlink:type="simple"><person-group><name name-style="western"><surname>Turland</surname><given-names>NJ</given-names></name><name name-style="western"><surname>Wiersema</surname><given-names>JH</given-names></name><name name-style="western"><surname>Barrie</surname><given-names>FR</given-names></name><name name-style="western"><surname>Greuter</surname><given-names>W</given-names></name><name name-style="western"><surname>Hawksworth</surname><given-names>DL</given-names></name><name name-style="western"><surname>Herendeen</surname><given-names>PS</given-names></name><name name-style="western"><surname>Knapp</surname><given-names>S</given-names></name><name name-style="western"><surname>Kusber</surname><given-names>W-H</given-names></name><name name-style="western"><surname>Li</surname><given-names>D-Z</given-names></name><name name-style="western"><surname>Marhold</surname><given-names>K</given-names></name><name name-style="western"><surname>May</surname><given-names>TW</given-names></name><name name-style="western"><surname>McNeill</surname><given-names>J</given-names></name><name name-style="western"><surname>Monro</surname><given-names>AM</given-names></name><name name-style="western"><surname>Prado</surname><given-names>J</given-names></name><name name-style="western"><surname>Price</surname><given-names>MJ</given-names></name><name name-style="western"><surname>Smith</surname><given-names>GF [Eds]</given-names></name></person-group> (<year>2018</year>) International Code of Nomenclature for algae, fungi, and plants (Shenzhen Code) adopted by the Nineteenth International Botanical Congress Shenzhen, China, July 2017. Regnum Vegetabile 159. Koeltz Botanical Books, Glashütten. <ext-link xlink:type="simple" ext-link-type="doi" xlink:href="10.12705/Code.2018">https://doi.org/10.12705/Code.2018</ext-link></mixed-citation></ref><ref id="B25"><mixed-citation xmlns:xlink="http://www.w3.org/1999/xlink" xlink:type="simple"><person-group><name name-style="western"><surname>Planchon</surname><given-names>J-E</given-names></name></person-group> (<year>1858</year>) Hortus donatensis. Imprimerie de W. Remquet &amp; Ci, Paris.</mixed-citation></ref></ref-list></tp:taxon-treatment>
