# Supplementary material for: ﻿Notes on Brazilian Pachira (Malvaceae, Bombacoideae) II: Additional typifications and new synonymies
Source: PhytoKeys. 2021 Dec 6;186:53–72. doi: 10.3897/phytokeys.186.71445 (PMC8671718; doi:10.3897/phytokeys.186.71445)
Supplement: XML Treatment for Pachira glabra [file phytokeys.186.71445-treatment5.xml]

<!DOCTYPE tp:taxon-treatment
  PUBLIC "-//TaxonX//DTD Taxonomic Treatment Publishing DTD v0 20100105//EN" "tax-treatment-NSO.dtd">
<tp:taxon-treatment xmlns:tp="http://www.plazi.org/taxpub"><tp:treatment-meta><kwd-group><label>Taxon classification</label><kwd>
              <named-content content-type="kingdom">Plantae</named-content>
            </kwd><kwd>
              <named-content content-type="order">Malvales</named-content>
            </kwd><kwd>
              <named-content content-type="family">Malvaceae</named-content>
            </kwd></kwd-group><mixed-citation publication-type="journal"><person-group><name><surname>Carvalho-Sobrinho</surname><given-names>Jefferson</given-names></name><name><surname>Yoshikawa</surname><given-names>Vania Nobuko</given-names></name><name><surname>Dorr</surname><given-names>Laurence J.</given-names></name></person-group><article-title>﻿Notes on Brazilian <italic><tp:taxon-name><tp:taxon-name-part taxon-name-part-type="genus" reg="Pachira">Pachira</tp:taxon-name-part></tp:taxon-name></italic> (<tp:taxon-name><tp:taxon-name-part taxon-name-part-type="family">Malvaceae</tp:taxon-name-part></tp:taxon-name>, <tp:taxon-name><tp:taxon-name-part taxon-name-part-type="subfamily">Bombacoideae</tp:taxon-name-part></tp:taxon-name>) II: Additional typifications and new synonymies</article-title><source>PhytoKeys</source><day>06</day><month>12</month><year>2021</year><volume>186</volume><fpage>53</fpage><lpage>72</lpage><pub-id pub-id-type="doi">10.3897/phytokeys.186.71445</pub-id></mixed-citation></tp:treatment-meta><tp:nomenclature><label>﻿</label><tp:taxon-name>
            <object-id xmlns:xlink="http://www.w3.org/1999/xlink" content-type="arpha" xlink:type="simple">A0D7450C-6CF9-5518-B310-A7DEDB1B4E4E</object-id>
            <tp:taxon-name-part taxon-name-part-type="genus" reg="Pachira">Pachira</tp:taxon-name-part>
            <tp:taxon-name-part taxon-name-part-type="species" reg="glabra">glabra</tp:taxon-name-part>
          </tp:taxon-name><tp:taxon-authority>Pasq., Rendiconto Reale Accad. Sci. Fis. 7: 18. 1868.</tp:taxon-authority><xref ref-type="fig" rid="F2">Fig. 2D</xref><tp:nomenclature-citation-list><tp:nomenclature-citation><tp:taxon-name>
                <tp:taxon-name-part taxon-name-part-type="genus" reg="Bombax">Bombax</tp:taxon-name-part>
                <tp:taxon-name-part taxon-name-part-type="species" reg="glabrum">glabrum</tp:taxon-name-part>
              </tp:taxon-name><comment>(Pasq.) A. Robyns, Bull. Jard. Bot. État Bruxelles 30: 474. 1960. <tp:taxon-name><tp:taxon-name-part taxon-name-part-type="genus" reg="Bombacopsis">Bombacopsis</tp:taxon-name-part><tp:taxon-name-part taxon-name-part-type="species" reg="glabra">glabra</tp:taxon-name-part></tp:taxon-name> (Pasq.) A. Robyns, Bull. Jard. Bot. État Bruxelles 33: 207. 1963. <tp:taxon-name><tp:taxon-name-part taxon-name-part-type="genus" reg="Pochota">Pochota</tp:taxon-name-part><tp:taxon-name-part taxon-name-part-type="species" reg="glabra">glabra</tp:taxon-name-part></tp:taxon-name> (Pasq.) Bullock, Kew Bull. 20: 528. 1966.</comment></tp:nomenclature-citation><tp:nomenclature-citation><tp:taxon-name>
                <tp:taxon-name-part taxon-name-part-type="genus" reg="Pachira">Pachira</tp:taxon-name-part>
                <tp:taxon-name-part taxon-name-part-type="species" reg="oleagina">oleagina</tp:taxon-name-part>
              </tp:taxon-name><comment>Decne., Ann. Gén. Hort. 23: 49. 1881? [1880]. <tp:taxon-name><tp:taxon-name-part taxon-name-part-type="genus" reg="Bombax">Bombax</tp:taxon-name-part><tp:taxon-name-part taxon-name-part-type="species" reg="oleaginum">oleaginum</tp:taxon-name-part></tp:taxon-name> (Decne.) A. Robyns, Bull. Jard. Bot. État Bruxelles 29: 26. 1959. Type: Algeria. Jardin du Hamma, près d’Algers, 1879 (lf, fl), <italic>Ch. Rivière s.n.</italic> (neotype, designated here: P barcode 02286303; isoneotypes: P barcode 02286301, P barcode 02286302 [= F neg. no. 35351]).</comment></tp:nomenclature-citation><tp:nomenclature-citation><tp:taxon-name>
                <tp:taxon-name-part taxon-name-part-type="genus" reg="Bombax">Bombax</tp:taxon-name-part>
                <tp:taxon-name-part taxon-name-part-type="species" reg="anisophyllum">anisophyllum</tp:taxon-name-part>
              </tp:taxon-name><comment>Buxb., Oesterr. Bot. Z. 73: 121. 1924. Type: Brazil. Paraná, Antonina, 1904 (lf, fl), <italic>M. Wacket s.n.</italic> (lectotype, designated here: WU 0073137; isolectotypes: W barcode 19240009283, WU 0073138).</comment></tp:nomenclature-citation></tp:nomenclature-citation-list></tp:nomenclature><tp:treatment-sec sec-type="material" id="SECID0EQFAG"><title>Type.</title><p>Algeria. Jardin du Hamma, près d’Algers, 1879 (lf, fl), <italic>Ch. Rivière s.n.</italic> (neotype, designated here: P barcode 02286303; isoneotypes: P barcode 02286301, P barcode 02286302 [= F neg. no. 35351]).</p></tp:treatment-sec><tp:treatment-sec sec-type="notes" id="SECID0EYFAG"><title>Note.</title><p><xref ref-type="bibr" rid="B26">Robyns (1960)</xref> established that there is no extant original material of <italic><tp:taxon-name><tp:taxon-name-part taxon-name-part-type="genus" reg="Pachira">Pachira</tp:taxon-name-part><tp:taxon-name-part taxon-name-part-type="species" reg="glabra">glabra</tp:taxon-name-part></tp:taxon-name></italic>. He then neotypified (first step) the names <italic><tp:taxon-name><tp:taxon-name-part taxon-name-part-type="genus" reg="Pachira">P.</tp:taxon-name-part><tp:taxon-name-part taxon-name-part-type="species" reg="glabra">glabra</tp:taxon-name-part></tp:taxon-name></italic> and <italic><tp:taxon-name><tp:taxon-name-part taxon-name-part-type="genus" reg="Pachira">P.</tp:taxon-name-part><tp:taxon-name-part taxon-name-part-type="species" reg="oleaginea">oleaginea</tp:taxon-name-part></tp:taxon-name></italic> with the same collection (i.e., “Rivière s.n.”). This collection is represented by three sheets in Paris (P), all three of which were labeled “Neotypus” by Robyns. The three sheets are not marked as being part of the same specimen and we interpret them as duplicates of a single gathering (see <xref ref-type="bibr" rid="B40">Turland et al. 2018</xref>; Art. 8.3). Accordingly, we designate here one of the three sheets as the neotype (second step) for the names <italic><tp:taxon-name><tp:taxon-name-part taxon-name-part-type="genus" reg="Pachira">P.</tp:taxon-name-part><tp:taxon-name-part taxon-name-part-type="species" reg="glabra">glabra</tp:taxon-name-part></tp:taxon-name></italic> and <italic><tp:taxon-name><tp:taxon-name-part taxon-name-part-type="genus" reg="Pachira">P.</tp:taxon-name-part><tp:taxon-name-part taxon-name-part-type="species" reg="oleaginea">oleaginea</tp:taxon-name-part></tp:taxon-name></italic>. One of the isoneotypes (P barcode 02286301) has a faint pencil sketch of the fruit that was labeled by Decaisne “fructus maturus magnif. nat.”</p><p>The labels on the neotype and one of the two isoneotypes indicate that the collection was made by “Cl. Ch. Rivière” where “Cl.” is Latin for <italic>clarissimus</italic> (i.e., distinguished). The latter label also has the initial “A.” added below this name, presumably a reference to A. Rivière who, however, was deceased before the collection was made. The horticulturists and brothers [Marie] Auguste Rivière (1821–1877) and Charles Marie Rivière (b. 1845) were successive directors of the Jardin du Hamma, the latter succeeding the former (<xref ref-type="bibr" rid="B35">Stafleu and Cowan 1983</xref>).</p></tp:treatment-sec><tp:treatment-sec><!--Section generated to contain objects referenced in tp:taxon-treatment.--><fig id="F2" position="float" orientation="portrait"><object-id xmlns:xlink="http://www.w3.org/1999/xlink" content-type="doi" xlink:type="simple">10.3897/phytokeys.186.71445.figure2</object-id><object-id xmlns:xlink="http://www.w3.org/1999/xlink" content-type="zenodo_dep_id" xlink:type="simple">5762132</object-id><object-id xmlns:xlink="http://www.w3.org/1999/xlink" content-type="arpha" xlink:type="simple">AB0A4FC6-38F7-5F1D-9CDF-5DF43C1D58B5</object-id><label>Figure 2.</label><caption><p><italic><tp:taxon-name><tp:taxon-name-part taxon-name-part-type="genus" reg="Pachira">Pachira</tp:taxon-name-part></tp:taxon-name></italic> species <bold>A</bold><italic><tp:taxon-name><tp:taxon-name-part taxon-name-part-type="genus" reg="Pachira">P.</tp:taxon-name-part><tp:taxon-name-part taxon-name-part-type="species" reg="aquatica">aquatica</tp:taxon-name-part></tp:taxon-name></italic> fruit <bold>B</bold><italic><tp:taxon-name><tp:taxon-name-part taxon-name-part-type="genus" reg="Pachira">P.</tp:taxon-name-part><tp:taxon-name-part taxon-name-part-type="species" reg="duckei">duckei</tp:taxon-name-part></tp:taxon-name></italic> fruit <bold>C</bold><italic><tp:taxon-name><tp:taxon-name-part taxon-name-part-type="genus" reg="Pachira">P.</tp:taxon-name-part><tp:taxon-name-part taxon-name-part-type="species" reg="endecaphylla">endecaphylla</tp:taxon-name-part></tp:taxon-name></italic> leaves and flower <bold>D</bold><italic><tp:taxon-name><tp:taxon-name-part taxon-name-part-type="genus" reg="Pachira">P.</tp:taxon-name-part><tp:taxon-name-part taxon-name-part-type="species" reg="glabra">glabra</tp:taxon-name-part></tp:taxon-name></italic> leaves and flower <bold>E</bold><italic><tp:taxon-name><tp:taxon-name-part taxon-name-part-type="genus" reg="Pachira">P.</tp:taxon-name-part><tp:taxon-name-part taxon-name-part-type="species" reg="retusa">retusa</tp:taxon-name-part></tp:taxon-name></italic> habit <bold>F</bold><italic><tp:taxon-name><tp:taxon-name-part taxon-name-part-type="genus" reg="Pachira">P.</tp:taxon-name-part><tp:taxon-name-part taxon-name-part-type="species" reg="retusa">retusa</tp:taxon-name-part></tp:taxon-name></italic> leaves and fruit. Photographs <bold>A, D</bold> J.G. Carvalho-Sobrinho <bold>B</bold> C.E. Zartman <bold>C</bold> B.A.S. Pereira <bold>E</bold> M.C. Machado <bold>F</bold> L.P. Queiroz.</p></caption><graphic xmlns:xlink="http://www.w3.org/1999/xlink" xlink:href="phytokeys-186-053-g002.jpg" position="float" orientation="portrait" xlink:type="simple" id="oo_617644.jpg"><uri content-type="original_file" xlink:type="simple">https://binary.pensoft.net/fig/617644</uri></graphic></fig></tp:treatment-sec><ref-list><ref id="B26"><mixed-citation xmlns:xlink="http://www.w3.org/1999/xlink" xlink:type="simple"><person-group><name name-style="western"><surname>Robyns</surname><given-names>A</given-names></name></person-group> (<year>1960</year>) <article-title>Contribution à l’étude monographique du genre <italic><tp:taxon-name><tp:taxon-name-part taxon-name-part-type="genus">Bombax</tp:taxon-name-part></tp:taxon-name></italic> s.l.: I. <italic><tp:taxon-name><tp:taxon-name-part taxon-name-part-type="genus">B.</tp:taxon-name-part><tp:taxon-name-part taxon-name-part-type="species">glabrum</tp:taxon-name-part></tp:taxon-name></italic> (Pasq.) A. Robyns comb. nov.</article-title><source>Bulletin du Jardin botanique de l’État à Bruxelles</source><volume>30</volume>: <fpage>473</fpage>–<lpage>484</lpage>. <ext-link xlink:type="simple" ext-link-type="doi" xlink:href="10.2307/3667346">https://doi.org/10.2307/3667346</ext-link></mixed-citation></ref><ref id="B40"><mixed-citation xmlns:xlink="http://www.w3.org/1999/xlink" xlink:type="simple"><person-group><name name-style="western"><surname>Turland</surname><given-names>NJ</given-names></name><name name-style="western"><surname>Wiersema</surname><given-names>JH</given-names></name><name name-style="western"><surname>Barrie</surname><given-names>FR</given-names></name><name name-style="western"><surname>Greuter</surname><given-names>W</given-names></name><name name-style="western"><surname>Hawksworth</surname><given-names>DL</given-names></name><name name-style="western"><surname>Herendeen</surname><given-names>PS</given-names></name><name name-style="western"><surname>Knapp</surname><given-names>S</given-names></name><name name-style="western"><surname>Kusber</surname><given-names>W-H</given-names></name><name name-style="western"><surname>Li</surname><given-names>D-Z</given-names></name><name name-style="western"><surname>Marhold</surname><given-names>K</given-names></name><name name-style="western"><surname>May</surname><given-names>TW</given-names></name><name name-style="western"><surname>McNeill</surname><given-names>J</given-names></name><name name-style="western"><surname>Monro</surname><given-names>AM</given-names></name><name name-style="western"><surname>Prado</surname><given-names>J</given-names></name><name name-style="western"><surname>Price</surname><given-names>MJ</given-names></name><name name-style="western"><surname>Smith</surname><given-names>GF [Eds]</given-names></name></person-group> (<year>2018</year>) International Code of Nomenclature for algae, fungi, and plants (Shenzhen Code) adopted by the Nineteenth International Botanical Congress Shenzhen, China, July 2017. Regnum Vegetabile 159. Koeltz Botanical Books, Glashütten. <ext-link xlink:type="simple" ext-link-type="doi" xlink:href="10.12705/Code.2018">https://doi.org/10.12705/Code.2018</ext-link></mixed-citation></ref><ref id="B35"><mixed-citation xmlns:xlink="http://www.w3.org/1999/xlink" xlink:type="simple"><person-group><name name-style="western"><surname>Stafleu</surname><given-names>FA</given-names></name><name name-style="western"><surname>Cowan</surname><given-names>RS</given-names></name></person-group> (<year>1983</year>) Taxonomic literature, ed. 2. Vol. 4: P-Sak. Regnum Vegetabile 110. Bohn, Scheltema &amp; Holkema, Utrecht/Antwerpen; dr. W. Junk b.v., Publishers, The Hague/Boston.</mixed-citation></ref></ref-list></tp:taxon-treatment>
