# Supplementary material for: ﻿Notes on Brazilian Pachira (Malvaceae, Bombacoideae) II: Additional typifications and new synonymies
Source: PhytoKeys. 2021 Dec 6;186:53–72. doi: 10.3897/phytokeys.186.71445 (PMC8671718; doi:10.3897/phytokeys.186.71445)
Supplement: XML Treatment for Pachira humilis [file phytokeys.186.71445-treatment6.xml]

<!DOCTYPE tp:taxon-treatment
  PUBLIC "-//TaxonX//DTD Taxonomic Treatment Publishing DTD v0 20100105//EN" "tax-treatment-NSO.dtd">
<tp:taxon-treatment xmlns:tp="http://www.plazi.org/taxpub"><tp:treatment-meta><kwd-group><label>Taxon classification</label><kwd>
              <named-content content-type="kingdom">Plantae</named-content>
            </kwd><kwd>
              <named-content content-type="order">Malvales</named-content>
            </kwd><kwd>
              <named-content content-type="family">Malvaceae</named-content>
            </kwd></kwd-group><mixed-citation publication-type="journal"><person-group><name><surname>Carvalho-Sobrinho</surname><given-names>Jefferson</given-names></name><name><surname>Yoshikawa</surname><given-names>Vania Nobuko</given-names></name><name><surname>Dorr</surname><given-names>Laurence J.</given-names></name></person-group><article-title>﻿Notes on Brazilian <italic><tp:taxon-name><tp:taxon-name-part taxon-name-part-type="genus" reg="Pachira">Pachira</tp:taxon-name-part></tp:taxon-name></italic> (<tp:taxon-name><tp:taxon-name-part taxon-name-part-type="family">Malvaceae</tp:taxon-name-part></tp:taxon-name>, <tp:taxon-name><tp:taxon-name-part taxon-name-part-type="subfamily">Bombacoideae</tp:taxon-name-part></tp:taxon-name>) II: Additional typifications and new synonymies</article-title><source>PhytoKeys</source><day>06</day><month>12</month><year>2021</year><volume>186</volume><fpage>53</fpage><lpage>72</lpage><pub-id pub-id-type="doi">10.3897/phytokeys.186.71445</pub-id></mixed-citation></tp:treatment-meta><tp:nomenclature><label>﻿</label><tp:taxon-name>
            <object-id xmlns:xlink="http://www.w3.org/1999/xlink" content-type="arpha" xlink:type="simple">1558AE75-D14F-5582-98DB-63BAC8219C51</object-id>
            <tp:taxon-name-part taxon-name-part-type="genus" reg="Pachira">Pachira</tp:taxon-name-part>
            <tp:taxon-name-part taxon-name-part-type="species" reg="humilis">humilis</tp:taxon-name-part>
          </tp:taxon-name><tp:taxon-authority>Spruce ex Decne., Ann. Gén. Hort. 23: 52. 1881? [1880].</tp:taxon-authority><tp:nomenclature-citation-list><tp:nomenclature-citation><tp:taxon-name>
                <tp:taxon-name-part taxon-name-part-type="genus" reg="Bombax">Bombax</tp:taxon-name-part>
                <tp:taxon-name-part taxon-name-part-type="species" reg="humilis">humilis</tp:taxon-name-part>
              </tp:taxon-name><comment>(Spruce ex Decne.) K. Schum., in Martius, Fl. Bras. 12(3): 224. 1886. <tp:taxon-name><tp:taxon-name-part taxon-name-part-type="genus" reg="Rhodognaphalopsis">Rhodognaphalopsis</tp:taxon-name-part><tp:taxon-name-part taxon-name-part-type="species" reg="humilis">humilis</tp:taxon-name-part></tp:taxon-name> (Spruce ex Decne.) A. Robyns, Bull. Jard. Bot. État Bruxelles 33: 294. 1963. <tp:taxon-name><tp:taxon-name-part taxon-name-part-type="genus" reg="Pochota">Pochota</tp:taxon-name-part><tp:taxon-name-part taxon-name-part-type="species" reg="humilis">humilis</tp:taxon-name-part></tp:taxon-name> (Spruce ex Decne.) Steyerm. &amp; W.D. Stevens, Ann. Missouri Bot. Gard. 75: 397. 1988.</comment></tp:nomenclature-citation><tp:nomenclature-citation><tp:taxon-name>
                <tp:taxon-name-part taxon-name-part-type="genus" reg="Pachira">Pachira</tp:taxon-name-part>
                <tp:taxon-name-part taxon-name-part-type="species" reg="humilis">humilis</tp:taxon-name-part>
              </tp:taxon-name><comment>Spruce ex Benth., J. Proc. Linn. Soc., Bot. 6: 108. 1862, nom. nud.</comment></tp:nomenclature-citation></tp:nomenclature-citation-list></tp:nomenclature><tp:treatment-sec sec-type="material" id="SECID0EXKAG"><title>Type.</title><p>Venezuela. Amazonas, [prope] San Carlos, [ad Rio Negro], Nov 1853 (lf, fl), <italic>R. Spruce 3135</italic> (lectotype, as “holotypus,” designated by <xref ref-type="bibr" rid="B27">Robyns 1963</xref>, p. 296): K barcode 000382334 [handwritten label]; isolectotypes: BM barcode 000645664 [1853–54], BR barcode 0000006961398 [1853–54], E barcode 00285199 [1853–54; handwritten label], F barcode F0052164F [s.d.; fragment], GH barcode 00071941 [s.d.], LD barcode 730579 [1853–54], NY barcode 00133523 [1853–54], P barcode 02285964 [locality illegible; Nov 1854 (sic)], S-PLE-E4502 n.v., TCD barcode 0000900 [1853–54], W barcode 18890017581 [1853–54; handwritten label], W barcode 18890123939 [1853–54; handwritten label]).</p></tp:treatment-sec><tp:treatment-sec sec-type="notes" id="SECID0EDLAG"><title>Note.</title><p>A collection, “<tp:taxon-name><tp:taxon-name-part taxon-name-part-type="genus" reg="Pachira">Pachira</tp:taxon-name-part><tp:taxon-name-part taxon-name-part-type="species" reg="humilis">humilis</tp:taxon-name-part></tp:taxon-name>, Spruce, <italic>Mss.</italic> (exsicc. 3135),” is cited in the protologue, but <xref ref-type="bibr" rid="B12">Decaisne (1881)</xref> gives no explicit indication as to where he examined material. The description of this species (and others in the same article) ends with the phrase “H. Mus. Par.” Presumably this is a reference to material in the herbarium and not the gardens (“hortus”) in Paris since Ch. Rivière, Director of the Jardin du Hamma in Algeria is acknowledged by Decaisne for providing him with fresh flowers and fruit of <italic><tp:taxon-name><tp:taxon-name-part taxon-name-part-type="genus" reg="Pachira">Pachira</tp:taxon-name-part></tp:taxon-name></italic> species.</p><p>The synonymy and authorship of <italic><tp:taxon-name><tp:taxon-name-part taxon-name-part-type="genus" reg="Pachira">Pachira</tp:taxon-name-part><tp:taxon-name-part taxon-name-part-type="species" reg="humilis">humilis</tp:taxon-name-part></tp:taxon-name></italic> Spruce ex Decne. have been confused because of the mistaken belief that <xref ref-type="bibr" rid="B2">Bentham (1862)</xref> transferred the species to <italic><tp:taxon-name><tp:taxon-name-part taxon-name-part-type="genus" reg="Bombax">Bombax</tp:taxon-name-part></tp:taxon-name></italic>. Bentham cited the unpublished name “<italic><tp:taxon-name><tp:taxon-name-part taxon-name-part-type="genus" reg="Pachira">Pachira</tp:taxon-name-part><tp:taxon-name-part taxon-name-part-type="species" reg="humilis">humilis</tp:taxon-name-part></tp:taxon-name></italic>, Spruce” in a discussion regarding the distinction between <italic><tp:taxon-name><tp:taxon-name-part taxon-name-part-type="genus" reg="Bombax">Bombax</tp:taxon-name-part></tp:taxon-name></italic> and <italic><tp:taxon-name><tp:taxon-name-part taxon-name-part-type="genus" reg="Pachira">Pachira</tp:taxon-name-part></tp:taxon-name></italic>, but he did not definitely associate the final epithet “<italic>humilis</italic>” with <italic><tp:taxon-name><tp:taxon-name-part taxon-name-part-type="genus" reg="Bombax">Bombax</tp:taxon-name-part></tp:taxon-name></italic> (see <xref ref-type="bibr" rid="B40">Turland et al. 2018</xref>; Art. 35.2). <xref ref-type="bibr" rid="B30">Schumann (1886</xref>, p. 224) was the first to make the combination in <italic><tp:taxon-name><tp:taxon-name-part taxon-name-part-type="genus" reg="Bombax">Bombax</tp:taxon-name-part></tp:taxon-name></italic>, albeit inadvertently. He recognized “<italic><tp:taxon-name><tp:taxon-name-part taxon-name-part-type="genus" reg="Bombax">Bombax</tp:taxon-name-part><tp:taxon-name-part taxon-name-part-type="species" reg="humile">humile</tp:taxon-name-part></tp:taxon-name></italic>, Benth.” and he cited the basionym when he wrote “<italic><tp:taxon-name><tp:taxon-name-part taxon-name-part-type="genus" reg="Pachira">Pachira</tp:taxon-name-part><tp:taxon-name-part taxon-name-part-type="species" reg="humilis">humilis</tp:taxon-name-part></tp:taxon-name> Spruce Msc.! in schedulis</italic>; <italic>Dcne. Miscell. bot. 1880</italic>, <italic>p. 10</italic>.” The subordinate phrase is a reference to “<italic><tp:taxon-name><tp:taxon-name-part taxon-name-part-type="genus" reg="Miscellanea">Miscellanea</tp:taxon-name-part><tp:taxon-name-part taxon-name-part-type="species" reg="botanica">botanica</tp:taxon-name-part></tp:taxon-name></italic>,” which reprints <xref ref-type="bibr" rid="B12">Decaisne’s (1881)</xref> article on <italic><tp:taxon-name><tp:taxon-name-part taxon-name-part-type="genus" reg="Bombax">Bombax</tp:taxon-name-part></tp:taxon-name></italic> and <italic><tp:taxon-name><tp:taxon-name-part taxon-name-part-type="genus" reg="Pachira">Pachira</tp:taxon-name-part></tp:taxon-name></italic> including the original description of <italic><tp:taxon-name><tp:taxon-name-part taxon-name-part-type="genus" reg="Pachira">P.</tp:taxon-name-part><tp:taxon-name-part taxon-name-part-type="species" reg="humilis">humilis</tp:taxon-name-part></tp:taxon-name></italic>.</p></tp:treatment-sec><ref-list><ref id="B27"><mixed-citation xmlns:xlink="http://www.w3.org/1999/xlink" xlink:type="simple"><person-group><name name-style="western"><surname>Robyns</surname><given-names>A</given-names></name></person-group> (<year>1963</year>) <article-title>Essai de monographie du genre <italic><tp:taxon-name><tp:taxon-name-part taxon-name-part-type="genus">Bombax</tp:taxon-name-part></tp:taxon-name></italic> L. s.l. (<tp:taxon-name><tp:taxon-name-part taxon-name-part-type="family">Bombacaceae</tp:taxon-name-part></tp:taxon-name>).</article-title><source>Bulletin du Jardin botanique de l’État à Bruxelles</source><volume>33</volume>: <fpage>1</fpage>–<lpage>315</lpage>. <ext-link xlink:type="simple" ext-link-type="doi" xlink:href="10.2307/3667210">https://doi.org/10.2307/3667210</ext-link></mixed-citation></ref><ref id="B12"><mixed-citation xmlns:xlink="http://www.w3.org/1999/xlink" xlink:type="simple"><person-group><name name-style="western"><surname>Decaisne</surname><given-names>J</given-names></name></person-group> (<year>1881</year>) <article-title>) [1880] Examen des espèces des genres <italic><tp:taxon-name><tp:taxon-name-part taxon-name-part-type="genus">Bombax</tp:taxon-name-part></tp:taxon-name></italic> et <italic><tp:taxon-name><tp:taxon-name-part taxon-name-part-type="genus">Pachira</tp:taxon-name-part></tp:taxon-name></italic>. Flores des Serres et des Jardins de l’Europe.</article-title><source>Annales Générales d’Horticulture</source><volume>23</volume>: <fpage>43</fpage>–<lpage>52</lpage>.</mixed-citation></ref><ref id="B2"><mixed-citation xmlns:xlink="http://www.w3.org/1999/xlink" xlink:type="simple"><person-group><name name-style="western"><surname>Bentham</surname><given-names>G</given-names></name></person-group> (<year>1862</year>) <article-title>Notes on Malvaceæ and Sterculiaceæ. Journal of the Proceedings of the Linnean Society.</article-title><source>Botany</source><volume>6</volume>: <fpage>97</fpage>–<lpage>123</lpage>. <ext-link xlink:type="simple" ext-link-type="doi" xlink:href="10.1111/j.1095-8312.1862.tb01219.x">https://doi.org/10.1111/j.1095-8312.1862.tb01219.x</ext-link></mixed-citation></ref><ref id="B40"><mixed-citation xmlns:xlink="http://www.w3.org/1999/xlink" xlink:type="simple"><person-group><name name-style="western"><surname>Turland</surname><given-names>NJ</given-names></name><name name-style="western"><surname>Wiersema</surname><given-names>JH</given-names></name><name name-style="western"><surname>Barrie</surname><given-names>FR</given-names></name><name name-style="western"><surname>Greuter</surname><given-names>W</given-names></name><name name-style="western"><surname>Hawksworth</surname><given-names>DL</given-names></name><name name-style="western"><surname>Herendeen</surname><given-names>PS</given-names></name><name name-style="western"><surname>Knapp</surname><given-names>S</given-names></name><name name-style="western"><surname>Kusber</surname><given-names>W-H</given-names></name><name name-style="western"><surname>Li</surname><given-names>D-Z</given-names></name><name name-style="western"><surname>Marhold</surname><given-names>K</given-names></name><name name-style="western"><surname>May</surname><given-names>TW</given-names></name><name name-style="western"><surname>McNeill</surname><given-names>J</given-names></name><name name-style="western"><surname>Monro</surname><given-names>AM</given-names></name><name name-style="western"><surname>Prado</surname><given-names>J</given-names></name><name name-style="western"><surname>Price</surname><given-names>MJ</given-names></name><name name-style="western"><surname>Smith</surname><given-names>GF [Eds]</given-names></name></person-group> (<year>2018</year>) International Code of Nomenclature for algae, fungi, and plants (Shenzhen Code) adopted by the Nineteenth International Botanical Congress Shenzhen, China, July 2017. Regnum Vegetabile 159. Koeltz Botanical Books, Glashütten. <ext-link xlink:type="simple" ext-link-type="doi" xlink:href="10.12705/Code.2018">https://doi.org/10.12705/Code.2018</ext-link></mixed-citation></ref><ref id="B30"><mixed-citation xmlns:xlink="http://www.w3.org/1999/xlink" xlink:type="simple"><person-group><name name-style="western"><surname>Schumann</surname><given-names>K</given-names></name></person-group> (<year>1886</year>) <tp:taxon-name><tp:taxon-name-part taxon-name-part-type="family">Bombaceae</tp:taxon-name-part></tp:taxon-name>. In: Martius CFP, Eichler AG, Urban I (Eds) Flora brasiliensis, vol. 12(3). Frid. Fleischer, Monachii [Munich] &amp; Lipsiae [Leipzig], 201–250, tt. 40–50.</mixed-citation></ref></ref-list></tp:taxon-treatment>
