# Supplementary material for: ﻿Notes on Brazilian Pachira (Malvaceae, Bombacoideae) II: Additional typifications and new synonymies
Source: PhytoKeys. 2021 Dec 6;186:53–72. doi: 10.3897/phytokeys.186.71445 (PMC8671718; doi:10.3897/phytokeys.186.71445)
Supplement: XML Treatment for Pachira insignis [file phytokeys.186.71445-treatment7.xml]

<!DOCTYPE tp:taxon-treatment
  PUBLIC "-//TaxonX//DTD Taxonomic Treatment Publishing DTD v0 20100105//EN" "tax-treatment-NSO.dtd">
<tp:taxon-treatment xmlns:tp="http://www.plazi.org/taxpub"><tp:treatment-meta><kwd-group><label>Taxon classification</label><kwd>
              <named-content content-type="kingdom">Plantae</named-content>
            </kwd><kwd>
              <named-content content-type="order">Malvales</named-content>
            </kwd><kwd>
              <named-content content-type="family">Malvaceae</named-content>
            </kwd></kwd-group><mixed-citation publication-type="journal"><person-group><name><surname>Carvalho-Sobrinho</surname><given-names>Jefferson</given-names></name><name><surname>Yoshikawa</surname><given-names>Vania Nobuko</given-names></name><name><surname>Dorr</surname><given-names>Laurence J.</given-names></name></person-group><article-title>﻿Notes on Brazilian <italic><tp:taxon-name><tp:taxon-name-part taxon-name-part-type="genus" reg="Pachira">Pachira</tp:taxon-name-part></tp:taxon-name></italic> (<tp:taxon-name><tp:taxon-name-part taxon-name-part-type="family">Malvaceae</tp:taxon-name-part></tp:taxon-name>, <tp:taxon-name><tp:taxon-name-part taxon-name-part-type="subfamily">Bombacoideae</tp:taxon-name-part></tp:taxon-name>) II: Additional typifications and new synonymies</article-title><source>PhytoKeys</source><day>06</day><month>12</month><year>2021</year><volume>186</volume><fpage>53</fpage><lpage>72</lpage><pub-id pub-id-type="doi">10.3897/phytokeys.186.71445</pub-id></mixed-citation></tp:treatment-meta><tp:nomenclature><label>﻿</label><tp:taxon-name>
            <object-id xmlns:xlink="http://www.w3.org/1999/xlink" content-type="arpha" xlink:type="simple">268670BE-A904-58B6-B30A-B64786AEB9B0</object-id>
            <tp:taxon-name-part taxon-name-part-type="genus" reg="Pachira">Pachira</tp:taxon-name-part>
            <tp:taxon-name-part taxon-name-part-type="species" reg="insignis">insignis</tp:taxon-name-part>
          </tp:taxon-name><tp:taxon-authority>(Sw.) Sw. ex Savigny, in Lamarck, Encycl. 4: 690. 1798.</tp:taxon-authority><tp:nomenclature-citation-list><tp:nomenclature-citation><tp:taxon-name>
                <tp:taxon-name-part taxon-name-part-type="genus" reg="Carolinea">Carolinea</tp:taxon-name-part>
                <tp:taxon-name-part taxon-name-part-type="species" reg="insignis">insignis</tp:taxon-name-part>
              </tp:taxon-name><comment>Sw., Prodr. 101. 1788. <tp:taxon-name><tp:taxon-name-part taxon-name-part-type="genus" reg="Pachira">Pachira</tp:taxon-name-part><tp:taxon-name-part taxon-name-part-type="species" reg="loddigesii">loddigesii</tp:taxon-name-part></tp:taxon-name> Decne., Ann. Gén. Hort. 23: 51. 1881? [1880], nom. illeg. superfl. <tp:taxon-name><tp:taxon-name-part taxon-name-part-type="genus" reg="Bombax">Bombax</tp:taxon-name-part><tp:taxon-name-part taxon-name-part-type="species" reg="insigne">insigne</tp:taxon-name-part></tp:taxon-name> (Sw.) K. Schum., in Engler &amp; Prantl, Nat. Pflanzenfam. 3(6): 62. 1895, non Wall., Pl. Asiat. Rar. 1: 71, tt. 79, 80. 1830. <tp:taxon-name><tp:taxon-name-part taxon-name-part-type="genus" reg="Bombax">Bombax</tp:taxon-name-part><tp:taxon-name-part taxon-name-part-type="species" reg="spectabile">spectabile</tp:taxon-name-part></tp:taxon-name> Ulbr., Bot. Jahrb. Syst. 49: 544. 1913, nom. nov.</comment></tp:nomenclature-citation><tp:nomenclature-citation><tp:taxon-name>
                <tp:taxon-name-part taxon-name-part-type="genus" reg="Carolinea">Carolinea</tp:taxon-name-part>
                <tp:taxon-name-part taxon-name-part-type="species" reg="affinis">affinis</tp:taxon-name-part>
              </tp:taxon-name><comment>Mart., Nov. Gen. Sp. Pl. 1: 85. 1826 [1824]. <tp:taxon-name><tp:taxon-name-part taxon-name-part-type="genus" reg="Pachira">Pachira</tp:taxon-name-part><tp:taxon-name-part taxon-name-part-type="species" reg="affinis">affinis</tp:taxon-name-part></tp:taxon-name> (Mart.) Decne., Ann. Gén. Hort. 23: 52. 1881? [1880]. <tp:taxon-name><tp:taxon-name-part taxon-name-part-type="genus" reg="Bombax">Bombax</tp:taxon-name-part><tp:taxon-name-part taxon-name-part-type="species" reg="affine">affine</tp:taxon-name-part></tp:taxon-name> (Mart.) Ducke, Arch. Jard. Bot. Rio de Janeiro 5: 162. 1930. Type: Brazil. Pará, Habitat in aquaticis Archipelagi Paraënsis, s.d. (lf, fl), <italic>C.F.P. von Martius s.n.</italic> (lectotype, designated here: M barcode 0211673; isolectotype: M barcode 0211672).</comment></tp:nomenclature-citation><tp:nomenclature-citation><tp:taxon-name>
                <tp:taxon-name-part taxon-name-part-type="genus" reg="Pachira">Pachira</tp:taxon-name-part>
                <tp:taxon-name-part taxon-name-part-type="species" reg="macrantha">macrantha</tp:taxon-name-part>
              </tp:taxon-name><comment>Spruce ex Decne., Ann. Gén. Hort. 23: 47. 1881? [1880], nom. nud., pro syn.</comment></tp:nomenclature-citation><tp:nomenclature-citation><tp:taxon-name>
                <tp:taxon-name-part taxon-name-part-type="genus" reg="Pachira">Pachira</tp:taxon-name-part>
                <tp:taxon-name-part taxon-name-part-type="species" reg="spruceana">spruceana</tp:taxon-name-part>
              </tp:taxon-name><comment>Decne, Ann. Gén. Hort. 23: 46. 1881? [1880]. <tp:taxon-name><tp:taxon-name-part taxon-name-part-type="genus" reg="Bombax">Bombax</tp:taxon-name-part><tp:taxon-name-part taxon-name-part-type="species" reg="spruceanum">spruceanum</tp:taxon-name-part></tp:taxon-name> (Decne.) Ducke, Arch. Jard. Bot. Rio de Janeiro 4: 126. 1925. Type: Brazil. Amazonas, Panure ad Rio Uaupes, Oct 1852-Jan 1853 (lf, fl), <italic>R. Spruce 2884</italic> (lectotype, designated here: P barcode 04694521 [= F neg. no. 35353]; isolectotypes: BM barcode 000645672, BR barcode 0000006960704, BR barcode 0000006962050, E barcode 00285198, F n.v., G n.v., K barcode 000382357, K barcode 000382358, LD barcode 1758563, LD barcode 1758627, LE n.v., NY n.v., P barcode 06715161, P barcode 06623110, P barcode 06623111, P barcode 04694522, RB barcode 00059374 (2 sheets), W n.v.).</comment></tp:nomenclature-citation></tp:nomenclature-citation-list></tp:nomenclature><tp:treatment-sec sec-type="material" id="SECID0ELVAG"><title>Type.</title><p>Brazil. Amazonas, Paraná da Eva, Rio Amazonas, abaixo de Manaus, 27 Mar 1943 (lf, fl), <italic>A. Ducke 1211</italic> (neotype, designated by <xref ref-type="bibr" rid="B27">Robyns 1963</xref>, pp. 250, 252: MO barcode 309160; isoneotypes: K barcode 000382356, MG n.v., NY n.v., R barcode 000055277, R barcode 000055277, R barcode 000055277a, S-PLE-E4290 n.v., S-PLE-E4291 n.v., S-PLE-E4292 n.v., US barcode 00101951, US barcode 00901732, US barcode 00901733).</p></tp:treatment-sec><tp:treatment-sec sec-type="notes" id="SECID0EXVAG"><title>Note.</title><p><italic><tp:taxon-name><tp:taxon-name-part taxon-name-part-type="genus" reg="Pachira">Pachira</tp:taxon-name-part><tp:taxon-name-part taxon-name-part-type="species" reg="loddigesii">loddigesii</tp:taxon-name-part></tp:taxon-name></italic> is an illegitimate renaming of <italic><tp:taxon-name><tp:taxon-name-part taxon-name-part-type="genus" reg="Carolinea">Carolinea</tp:taxon-name-part><tp:taxon-name-part taxon-name-part-type="species" reg="insignis">insignis</tp:taxon-name-part></tp:taxon-name></italic> Sw. In his protologue, <xref ref-type="bibr" rid="B12">Decaisne (1881)</xref> cites “<italic><tp:taxon-name><tp:taxon-name-part taxon-name-part-type="genus" reg="Carolinea">Carolinea</tp:taxon-name-part><tp:taxon-name-part taxon-name-part-type="species" reg="insignis">insignis</tp:taxon-name-part></tp:taxon-name></italic>, Lodd., <italic>Bot. Cab.</italic>, 1004, (<italic>non Swarts</italic>).” The “name” ascribed to Loddiges, however, has no standing. <xref ref-type="bibr" rid="B22">Loddiges (1825)</xref> simply illustrated <italic><tp:taxon-name><tp:taxon-name-part taxon-name-part-type="genus" reg="Carolinea">C.</tp:taxon-name-part><tp:taxon-name-part taxon-name-part-type="species" reg="insignis">insignis</tp:taxon-name-part></tp:taxon-name></italic> Sw. without explicitly stating that he was illustrating the species previously described by Swartz. <xref ref-type="bibr" rid="B27">Robyns (1963</xref>, p. 250) designated a lectotype (as “<italic>holotypus</italic>”) for <italic><tp:taxon-name><tp:taxon-name-part taxon-name-part-type="genus" reg="Pachira">P.</tp:taxon-name-part><tp:taxon-name-part taxon-name-part-type="species" reg="loddigesii">loddigesii</tp:taxon-name-part></tp:taxon-name></italic>, but this was incorrect since the name is typified automatically by the type of the name which ought to have been adopted under the rules (<xref ref-type="bibr" rid="B40">Turland et al. 2018</xref>; Art. 7.5). Similarly, <xref ref-type="bibr" rid="B41">Turner (2016</xref>, p. 1115) argued that “<italic><tp:taxon-name><tp:taxon-name-part taxon-name-part-type="genus" reg="Carolinea">Carolinea</tp:taxon-name-part><tp:taxon-name-part taxon-name-part-type="species" reg="insignis">insignis</tp:taxon-name-part></tp:taxon-name></italic> G. Lodd.” is a valid name, even though he noted that Loddiges cited Swartz in his description and thus provided an indirect reference to <italic><tp:taxon-name><tp:taxon-name-part taxon-name-part-type="genus" reg="Carolinea">C.</tp:taxon-name-part><tp:taxon-name-part taxon-name-part-type="species" reg="insignis">insignis</tp:taxon-name-part></tp:taxon-name></italic> Sw. Turner’s lectotypification of this “name” incorrectly attributed to Loddiges also is unnecessary.</p><p>A lectotype (second step) is designated here for the name <italic><tp:taxon-name><tp:taxon-name-part taxon-name-part-type="genus" reg="Carolinea">Carolinea</tp:taxon-name-part><tp:taxon-name-part taxon-name-part-type="species" reg="affinis">affinis</tp:taxon-name-part></tp:taxon-name></italic> because although <xref ref-type="bibr" rid="B27">Robyns (1963</xref>, p. 251) stated the “<italic>holotypus</italic>” was in Munich (M) there are two sheets in that herbarium. Robyns annotated both sheets as <italic><tp:taxon-name><tp:taxon-name-part taxon-name-part-type="genus" reg="Pachira">Pachira</tp:taxon-name-part><tp:taxon-name-part taxon-name-part-type="species" reg="insignis">insignis</tp:taxon-name-part></tp:taxon-name></italic>, but did not indicate that either was type material. The specimen with label data that matches the type locality given in the protologue is designated here as the lectotype.</p><p>We also designate here a lectotype for <italic><tp:taxon-name><tp:taxon-name-part taxon-name-part-type="genus" reg="Pachira">Pachira</tp:taxon-name-part><tp:taxon-name-part taxon-name-part-type="species" reg="spruceana">spruceana</tp:taxon-name-part></tp:taxon-name></italic>. Neither Ducke (1925) nor <xref ref-type="bibr" rid="B27">Robyns (1963)</xref> selected one for this name. We have chosen a specimen deposited at Paris (P) that has handwriting on Spruce’s label that matches the type locality and collecting date (“Prope Panure ad rio Uaupes, Oct 1852-Jan 1853”) cited in the protologue.</p><p><italic><tp:taxon-name><tp:taxon-name-part taxon-name-part-type="genus" reg="Bombax">Bombax</tp:taxon-name-part><tp:taxon-name-part taxon-name-part-type="species" reg="spectabile">spectabile</tp:taxon-name-part></tp:taxon-name></italic> was proposed as a replacement name for <italic><tp:taxon-name><tp:taxon-name-part taxon-name-part-type="genus" reg="Bombax">B.</tp:taxon-name-part><tp:taxon-name-part taxon-name-part-type="species" reg="insigne">insigne</tp:taxon-name-part></tp:taxon-name></italic> (Sw.) K. Schum., which is a later homonym of <italic><tp:taxon-name><tp:taxon-name-part taxon-name-part-type="genus" reg="Bombax">B.</tp:taxon-name-part><tp:taxon-name-part taxon-name-part-type="species" reg="insigne">insigne</tp:taxon-name-part></tp:taxon-name></italic> Wall. <italic><tp:taxon-name><tp:taxon-name-part taxon-name-part-type="genus" reg="Bombax">Bombax</tp:taxon-name-part><tp:taxon-name-part taxon-name-part-type="species" reg="insigne">insigne</tp:taxon-name-part></tp:taxon-name></italic> Wall. is a Paleotropical species found in India, south-central China, and south-east Asia.</p></tp:treatment-sec><ref-list><ref id="B27"><mixed-citation xmlns:xlink="http://www.w3.org/1999/xlink" xlink:type="simple"><person-group><name name-style="western"><surname>Robyns</surname><given-names>A</given-names></name></person-group> (<year>1963</year>) <article-title>Essai de monographie du genre <italic><tp:taxon-name><tp:taxon-name-part taxon-name-part-type="genus">Bombax</tp:taxon-name-part></tp:taxon-name></italic> L. s.l. (<tp:taxon-name><tp:taxon-name-part taxon-name-part-type="family">Bombacaceae</tp:taxon-name-part></tp:taxon-name>).</article-title><source>Bulletin du Jardin botanique de l’État à Bruxelles</source><volume>33</volume>: <fpage>1</fpage>–<lpage>315</lpage>. <ext-link xlink:type="simple" ext-link-type="doi" xlink:href="10.2307/3667210">https://doi.org/10.2307/3667210</ext-link></mixed-citation></ref><ref id="B12"><mixed-citation xmlns:xlink="http://www.w3.org/1999/xlink" xlink:type="simple"><person-group><name name-style="western"><surname>Decaisne</surname><given-names>J</given-names></name></person-group> (<year>1881</year>) <article-title>) [1880] Examen des espèces des genres <italic><tp:taxon-name><tp:taxon-name-part taxon-name-part-type="genus">Bombax</tp:taxon-name-part></tp:taxon-name></italic> et <italic><tp:taxon-name><tp:taxon-name-part taxon-name-part-type="genus">Pachira</tp:taxon-name-part></tp:taxon-name></italic>. Flores des Serres et des Jardins de l’Europe.</article-title><source>Annales Générales d’Horticulture</source><volume>23</volume>: <fpage>43</fpage>–<lpage>52</lpage>.</mixed-citation></ref><ref id="B22"><mixed-citation xmlns:xlink="http://www.w3.org/1999/xlink" xlink:type="simple"><person-group><name name-style="western"><surname>Loddiges</surname><given-names>G</given-names></name></person-group> (<year>1825</year>) <italic><tp:taxon-name><tp:taxon-name-part taxon-name-part-type="genus">Carolinea</tp:taxon-name-part><tp:taxon-name-part taxon-name-part-type="species">insignis</tp:taxon-name-part></tp:taxon-name></italic>. Botanical Cabinet 11: t. 1004.</mixed-citation></ref><ref id="B40"><mixed-citation xmlns:xlink="http://www.w3.org/1999/xlink" xlink:type="simple"><person-group><name name-style="western"><surname>Turland</surname><given-names>NJ</given-names></name><name name-style="western"><surname>Wiersema</surname><given-names>JH</given-names></name><name name-style="western"><surname>Barrie</surname><given-names>FR</given-names></name><name name-style="western"><surname>Greuter</surname><given-names>W</given-names></name><name name-style="western"><surname>Hawksworth</surname><given-names>DL</given-names></name><name name-style="western"><surname>Herendeen</surname><given-names>PS</given-names></name><name name-style="western"><surname>Knapp</surname><given-names>S</given-names></name><name name-style="western"><surname>Kusber</surname><given-names>W-H</given-names></name><name name-style="western"><surname>Li</surname><given-names>D-Z</given-names></name><name name-style="western"><surname>Marhold</surname><given-names>K</given-names></name><name name-style="western"><surname>May</surname><given-names>TW</given-names></name><name name-style="western"><surname>McNeill</surname><given-names>J</given-names></name><name name-style="western"><surname>Monro</surname><given-names>AM</given-names></name><name name-style="western"><surname>Prado</surname><given-names>J</given-names></name><name name-style="western"><surname>Price</surname><given-names>MJ</given-names></name><name name-style="western"><surname>Smith</surname><given-names>GF [Eds]</given-names></name></person-group> (<year>2018</year>) International Code of Nomenclature for algae, fungi, and plants (Shenzhen Code) adopted by the Nineteenth International Botanical Congress Shenzhen, China, July 2017. Regnum Vegetabile 159. Koeltz Botanical Books, Glashütten. <ext-link xlink:type="simple" ext-link-type="doi" xlink:href="10.12705/Code.2018">https://doi.org/10.12705/Code.2018</ext-link></mixed-citation></ref><ref id="B41"><mixed-citation xmlns:xlink="http://www.w3.org/1999/xlink" xlink:type="simple"><person-group><name name-style="western"><surname>Turner</surname><given-names>IM</given-names></name></person-group> (<year>2016</year>) <article-title>Rather for the nomenclaturalist than for the scientific botanist: The Botanical Cabinet of Conrad Loddiges &amp; Sons.</article-title><source>Taxon</source><volume>65</volume>(<issue>5</issue>): <fpage>1107</fpage>–<lpage>1149</lpage>. <ext-link xlink:type="simple" ext-link-type="doi" xlink:href="10.12705/655.13">https://doi.org/10.12705/655.13</ext-link></mixed-citation></ref></ref-list></tp:taxon-treatment>
