# Supplementary material for: ﻿Notes on Brazilian Pachira (Malvaceae, Bombacoideae) II: Additional typifications and new synonymies
Source: PhytoKeys. 2021 Dec 6;186:53–72. doi: 10.3897/phytokeys.186.71445 (PMC8671718; doi:10.3897/phytokeys.186.71445)
Supplement: XML Treatment for Pachira macrocalyx [file phytokeys.186.71445-treatment8.xml]

<!DOCTYPE tp:taxon-treatment
  PUBLIC "-//TaxonX//DTD Taxonomic Treatment Publishing DTD v0 20100105//EN" "tax-treatment-NSO.dtd">
<tp:taxon-treatment xmlns:tp="http://www.plazi.org/taxpub"><tp:treatment-meta><kwd-group><label>Taxon classification</label><kwd>
              <named-content content-type="kingdom">Plantae</named-content>
            </kwd><kwd>
              <named-content content-type="order">Malvales</named-content>
            </kwd><kwd>
              <named-content content-type="family">Malvaceae</named-content>
            </kwd></kwd-group><mixed-citation publication-type="journal"><person-group><name><surname>Carvalho-Sobrinho</surname><given-names>Jefferson</given-names></name><name><surname>Yoshikawa</surname><given-names>Vania Nobuko</given-names></name><name><surname>Dorr</surname><given-names>Laurence J.</given-names></name></person-group><article-title>﻿Notes on Brazilian <italic><tp:taxon-name><tp:taxon-name-part taxon-name-part-type="genus" reg="Pachira">Pachira</tp:taxon-name-part></tp:taxon-name></italic> (<tp:taxon-name><tp:taxon-name-part taxon-name-part-type="family">Malvaceae</tp:taxon-name-part></tp:taxon-name>, <tp:taxon-name><tp:taxon-name-part taxon-name-part-type="subfamily">Bombacoideae</tp:taxon-name-part></tp:taxon-name>) II: Additional typifications and new synonymies</article-title><source>PhytoKeys</source><day>06</day><month>12</month><year>2021</year><volume>186</volume><fpage>53</fpage><lpage>72</lpage><pub-id pub-id-type="doi">10.3897/phytokeys.186.71445</pub-id></mixed-citation></tp:treatment-meta><tp:nomenclature><label>﻿</label><tp:taxon-name>
            <object-id xmlns:xlink="http://www.w3.org/1999/xlink" content-type="arpha" xlink:type="simple">E864A0D9-2FDE-58A1-92B3-894165E938C2</object-id>
            <tp:taxon-name-part taxon-name-part-type="genus" reg="Pachira">Pachira</tp:taxon-name-part>
            <tp:taxon-name-part taxon-name-part-type="species" reg="macrocalyx">macrocalyx</tp:taxon-name-part>
          </tp:taxon-name><tp:taxon-authority>(Ducke) Fern. Alonso, Anales Jard. Bot. Madrid 56: 310. 1998.</tp:taxon-authority><tp:nomenclature-citation-list><tp:nomenclature-citation><tp:taxon-name>
                <tp:taxon-name-part taxon-name-part-type="genus" reg="Bombax">Bombax</tp:taxon-name-part>
                <tp:taxon-name-part taxon-name-part-type="species" reg="macrocalyx">macrocalyx</tp:taxon-name-part>
              </tp:taxon-name><comment>Ducke, Arch. Jard. Bot. Rio de Janeiro 4: 124. 1925. <tp:taxon-name><tp:taxon-name-part taxon-name-part-type="genus" reg="Bombacopsis">Bombacopsis</tp:taxon-name-part><tp:taxon-name-part taxon-name-part-type="species" reg="macrocalyx">macrocalyx</tp:taxon-name-part></tp:taxon-name> (Ducke) A. Robyns, Bull. Jard. Bot. État 33: 203. 1963.</comment></tp:nomenclature-citation><tp:nomenclature-citation><tp:taxon-name>
                <tp:taxon-name-part taxon-name-part-type="genus" reg="Pachira">Pachira</tp:taxon-name-part>
                <tp:taxon-name-part taxon-name-part-type="species" reg="dolichocalyx">dolichocalyx</tp:taxon-name-part>
              </tp:taxon-name><comment>A. Robyns, Bull. Jard. Bot. Belg. 58: 535, fig. 1988, <bold>syn. nov.</bold> Type: French Guiana. Piste de St. Elie, km 16, à proximité de nos carbets bota [Sinnamary], 28 May 1980 (fl, fr), <italic>M.F. Prévost 840</italic> (holotype: CAY [now P barcode 0007210]; isotypes: P barcode 00077211, P barcode 05273658, U barcode 0000784, U barcode 0000785).</comment></tp:nomenclature-citation></tp:nomenclature-citation-list></tp:nomenclature><tp:treatment-sec sec-type="material" id="SECID0EO5AG"><title>Type.</title><p>Brazil. Pará, Rio Xingú, margem do Rio Tucuruhy (curso superior), 24 Aug 1919 (lf, fl), <italic>A. Ducke s.n.</italic> [RB 11417] (holotype: RB barcode 00534493; isotypes: B† [= F neg. no. 9536], S-PLE-E4252 n.v., S-PLE-E4253 n.v., S-R-11282, U barcode 0000771).</p></tp:treatment-sec><tp:treatment-sec sec-type="notes" id="SECID0EW5AG"><title>Note.</title><p>When <xref ref-type="bibr" rid="B29">Robyns (1988)</xref> described <italic><tp:taxon-name><tp:taxon-name-part taxon-name-part-type="genus" reg="Pachira">Pachira</tp:taxon-name-part><tp:taxon-name-part taxon-name-part-type="species" reg="dolichocalyx">dolichocalyx</tp:taxon-name-part></tp:taxon-name></italic> he compared it to <italic><tp:taxon-name><tp:taxon-name-part taxon-name-part-type="genus" reg="Pachira">P.</tp:taxon-name-part><tp:taxon-name-part taxon-name-part-type="species" reg="aquatica">aquatica</tp:taxon-name-part></tp:taxon-name></italic> and <italic><tp:taxon-name><tp:taxon-name-part taxon-name-part-type="genus" reg="Pachira">P.</tp:taxon-name-part><tp:taxon-name-part taxon-name-part-type="species" reg="insignis">insignis</tp:taxon-name-part></tp:taxon-name></italic>, which according to his concept of the <tp:taxon-name><tp:taxon-name-part taxon-name-part-type="subfamily">Bombacoideae</tp:taxon-name-part></tp:taxon-name> were the only two species that comprised <italic><tp:taxon-name><tp:taxon-name-part taxon-name-part-type="genus" reg="Pachira">Pachira</tp:taxon-name-part></tp:taxon-name></italic>. We assume he failed to compare the material to <italic><tp:taxon-name><tp:taxon-name-part taxon-name-part-type="genus" reg="Bombacopsis">Bombacopsis</tp:taxon-name-part><tp:taxon-name-part taxon-name-part-type="species" reg="macrocalyx">macrocalyx</tp:taxon-name-part></tp:taxon-name></italic> because he considered <italic><tp:taxon-name><tp:taxon-name-part taxon-name-part-type="genus" reg="Bombacopsis">Bombacopsis</tp:taxon-name-part></tp:taxon-name></italic> to be a different genus.</p><p>In the protologue of <italic><tp:taxon-name><tp:taxon-name-part taxon-name-part-type="genus" reg="Pachira">Pachira</tp:taxon-name-part><tp:taxon-name-part taxon-name-part-type="species" reg="dolichocalyx">dolichocalyx</tp:taxon-name-part></tp:taxon-name></italic>, the petals are described as greenish outside and reddish-purple inside “<italic>in vivo</italic>.” This information could only have come from whatever may have been inferred from examining the pressed and dried material and information on the type label, which simply states that the petals are wine red (“rouges lie de vin”). <xref ref-type="bibr" rid="B27">Robyns (1963</xref>, p. 204) described the petals of <italic><tp:taxon-name><tp:taxon-name-part taxon-name-part-type="genus" reg="Pachira">P.</tp:taxon-name-part><tp:taxon-name-part taxon-name-part-type="species" reg="macrocalyx">macrocalyx</tp:taxon-name-part></tp:taxon-name></italic> (as <italic><tp:taxon-name><tp:taxon-name-part taxon-name-part-type="genus" reg="Bombacopsis">Bombacopsis</tp:taxon-name-part><tp:taxon-name-part taxon-name-part-type="species" reg="macrocalyx">macrocalyx</tp:taxon-name-part></tp:taxon-name></italic>) as pale yellow outside and whitish-puberulent inside. Yet many specimen labels of <italic><tp:taxon-name><tp:taxon-name-part taxon-name-part-type="genus" reg="Pachira">P.</tp:taxon-name-part><tp:taxon-name-part taxon-name-part-type="species" reg="macrocalyx">macrocalyx</tp:taxon-name-part></tp:taxon-name></italic> report red petals. Additionally, staminal-tube length, fruit and seed morphology (mainly dimensions), and habitat are similar for both species supporting our decision to consider them synonymous.</p></tp:treatment-sec><ref-list><ref id="B29"><mixed-citation xmlns:xlink="http://www.w3.org/1999/xlink" xlink:type="simple"><person-group><name name-style="western"><surname>Robyns</surname><given-names>A</given-names></name></person-group> (<year>1988</year>) <article-title><tp:taxon-name><tp:taxon-name-part taxon-name-part-type="family">Bombacaceae</tp:taxon-name-part></tp:taxon-name> neotropicae novae X <italic><tp:taxon-name><tp:taxon-name-part taxon-name-part-type="genus">Pachira</tp:taxon-name-part><tp:taxon-name-part taxon-name-part-type="species">dolichocalyx</tp:taxon-name-part></tp:taxon-name></italic>, espèce nouvelle de Guyane.</article-title><source>Bulletin du Jardin botanique National de Belgique</source><volume>58</volume>: <fpage>535</fpage>–<lpage>538</lpage>. <ext-link xlink:type="simple" ext-link-type="doi" xlink:href="10.2307/3668303">https://doi.org/10.2307/3668303</ext-link></mixed-citation></ref><ref id="B27"><mixed-citation xmlns:xlink="http://www.w3.org/1999/xlink" xlink:type="simple"><person-group><name name-style="western"><surname>Robyns</surname><given-names>A</given-names></name></person-group> (<year>1963</year>) <article-title>Essai de monographie du genre <italic><tp:taxon-name><tp:taxon-name-part taxon-name-part-type="genus">Bombax</tp:taxon-name-part></tp:taxon-name></italic> L. s.l. (<tp:taxon-name><tp:taxon-name-part taxon-name-part-type="family">Bombacaceae</tp:taxon-name-part></tp:taxon-name>).</article-title><source>Bulletin du Jardin botanique de l’État à Bruxelles</source><volume>33</volume>: <fpage>1</fpage>–<lpage>315</lpage>. <ext-link xlink:type="simple" ext-link-type="doi" xlink:href="10.2307/3667210">https://doi.org/10.2307/3667210</ext-link></mixed-citation></ref></ref-list></tp:taxon-treatment>
