# Supplementary material for: ﻿Notes on Brazilian Pachira (Malvaceae, Bombacoideae) II: Additional typifications and new synonymies
Source: PhytoKeys. 2021 Dec 6;186:53–72. doi: 10.3897/phytokeys.186.71445 (PMC8671718; doi:10.3897/phytokeys.186.71445)
Supplement: XML Treatment for Pachira minor [file phytokeys.186.71445-treatment9.xml]

<!DOCTYPE tp:taxon-treatment
  PUBLIC "-//TaxonX//DTD Taxonomic Treatment Publishing DTD v0 20100105//EN" "tax-treatment-NSO.dtd">
<tp:taxon-treatment xmlns:tp="http://www.plazi.org/taxpub"><tp:treatment-meta><kwd-group><label>Taxon classification</label><kwd>
              <named-content content-type="kingdom">Plantae</named-content>
            </kwd><kwd>
              <named-content content-type="order">Malvales</named-content>
            </kwd><kwd>
              <named-content content-type="family">Malvaceae</named-content>
            </kwd></kwd-group><mixed-citation publication-type="journal"><person-group><name><surname>Carvalho-Sobrinho</surname><given-names>Jefferson</given-names></name><name><surname>Yoshikawa</surname><given-names>Vania Nobuko</given-names></name><name><surname>Dorr</surname><given-names>Laurence J.</given-names></name></person-group><article-title>﻿Notes on Brazilian <italic><tp:taxon-name><tp:taxon-name-part taxon-name-part-type="genus" reg="Pachira">Pachira</tp:taxon-name-part></tp:taxon-name></italic> (<tp:taxon-name><tp:taxon-name-part taxon-name-part-type="family">Malvaceae</tp:taxon-name-part></tp:taxon-name>, <tp:taxon-name><tp:taxon-name-part taxon-name-part-type="subfamily">Bombacoideae</tp:taxon-name-part></tp:taxon-name>) II: Additional typifications and new synonymies</article-title><source>PhytoKeys</source><day>06</day><month>12</month><year>2021</year><volume>186</volume><fpage>53</fpage><lpage>72</lpage><pub-id pub-id-type="doi">10.3897/phytokeys.186.71445</pub-id></mixed-citation></tp:treatment-meta><tp:nomenclature><label>﻿</label><tp:taxon-name>
            <object-id xmlns:xlink="http://www.w3.org/1999/xlink" content-type="arpha" xlink:type="simple">6A1D473C-A29D-549D-97D1-CAF6A87E50D6</object-id>
            <tp:taxon-name-part taxon-name-part-type="genus" reg="Pachira">Pachira</tp:taxon-name-part>
            <tp:taxon-name-part taxon-name-part-type="species" reg="minor">minor</tp:taxon-name-part>
          </tp:taxon-name><tp:taxon-authority>(Sims) Hemsl., Biol. Cent.-Amer., Bot. 1: 124. 1879.</tp:taxon-authority><tp:nomenclature-citation-list><tp:nomenclature-citation><tp:taxon-name>
                <tp:taxon-name-part taxon-name-part-type="genus" reg="Carolinea">Carolinea</tp:taxon-name-part>
                <tp:taxon-name-part taxon-name-part-type="species" reg="minor">minor</tp:taxon-name-part>
              </tp:taxon-name><comment>Sims, Bot. Mag. 34: t. 1412. 1811. <tp:taxon-name><tp:taxon-name-part taxon-name-part-type="genus" reg="Bombax">Bombax</tp:taxon-name-part><tp:taxon-name-part taxon-name-part-type="species" reg="minus">minus</tp:taxon-name-part></tp:taxon-name> (Sims) Ducke, Arch. Jard. Bot. Rio de Janeiro 6: 65. 1933. <tp:taxon-name><tp:taxon-name-part taxon-name-part-type="genus" reg="Rhodognaphalopsis">Rhodognaphalopsis</tp:taxon-name-part><tp:taxon-name-part taxon-name-part-type="species" reg="minor">minor</tp:taxon-name-part></tp:taxon-name> (Sims) A. Robyns, Bull. Jard. Bot. État Bruxelles 33: 278. 1963. <tp:taxon-name><tp:taxon-name-part taxon-name-part-type="genus" reg="Pochota">Pochota</tp:taxon-name-part><tp:taxon-name-part taxon-name-part-type="species" reg="minor">minor</tp:taxon-name-part></tp:taxon-name> (Sims) Steyerm. &amp; W.D. Stevens, Ann. Missouri Bot. Gard. 75: 397. 1988.</comment></tp:nomenclature-citation><tp:nomenclature-citation><tp:taxon-name>
                <tp:taxon-name-part taxon-name-part-type="genus" reg="Pachira">Pachira</tp:taxon-name-part>
                <tp:taxon-name-part taxon-name-part-type="species" reg="nitida">nitida</tp:taxon-name-part>
              </tp:taxon-name><comment>Kunth, in H.B.K., Nov. Gen. Sp. (quarto ed.) 5: 302. 1822 [1821], Ibid. (folio ed.) 5: 235. 1822 [1821], <bold><italic>syn. nov.</italic></bold><tp:taxon-name><tp:taxon-name-part taxon-name-part-type="genus" reg="Rhodognaphalopsis">Rhodognaphalopsis</tp:taxon-name-part><tp:taxon-name-part taxon-name-part-type="species" reg="nitida">nitida</tp:taxon-name-part></tp:taxon-name> (Kunth) A. Robyns, Bull. Jard. Bot. État Bruxelles 33: 282. 1963. <tp:taxon-name><tp:taxon-name-part taxon-name-part-type="genus" reg="Pochota">Pochota</tp:taxon-name-part><tp:taxon-name-part taxon-name-part-type="species" reg="nitida">nitida</tp:taxon-name-part></tp:taxon-name> (Kunth) Steyerm. &amp; W.D. Stevens, Ann. Missouri Bot. Gard. 75: 397. 1988. Type: Venezuela. Amazonas, Caño de Pimichin, s.d. (fl), <italic>F.W.H.A. von Humboldt &amp; A.J.A. Bonpland 987</italic> (lectotype, as “<italic>holotypus</italic>,” designated by <xref ref-type="bibr" rid="B27">Robyns 1963</xref>, p. 284): P barcode 00679764 [= F neg. No. 35354]; isolectotype: P barcode 04694524).</comment></tp:nomenclature-citation></tp:nomenclature-citation-list></tp:nomenclature><tp:treatment-sec sec-type="material" id="SECID0EOGBG"><title>Type.</title><p>Lectotype, designated here: <xref ref-type="bibr" rid="B31">Sims (1811</xref>, t. 1412). Epitype: Guyana. From the interior woods of Guiana, s.d. (lf, fl), <italic>Alex. Anderson s.n.</italic> (epitype, designated here: BM barcode 000645662).</p></tp:treatment-sec><tp:treatment-sec sec-type="notes" id="SECID0EBHBG"><title>Note.</title><p>In the protologue of <italic><tp:taxon-name><tp:taxon-name-part taxon-name-part-type="genus" reg="Carolinea">Carolinea</tp:taxon-name-part><tp:taxon-name-part taxon-name-part-type="species" reg="minor">minor</tp:taxon-name-part></tp:taxon-name></italic>, <xref ref-type="bibr" rid="B31">Sims (1811)</xref> states that he received this plant from “Messrs. Loddiges and Sons, under the name of <italic><tp:taxon-name><tp:taxon-name-part taxon-name-part-type="genus" reg="Bombax">Bombax</tp:taxon-name-part></tp:taxon-name> Carolinoides</italic>, an appellation given it by Dr. <tp:taxon-name><tp:taxon-name-part taxon-name-part-type="genus" reg="Anderson">Anderson</tp:taxon-name-part></tp:taxon-name> of the Botanic Garden at St. Vincent’s.” Thus, original material that can be considered for a lectotype is either a cultivated specimen (or specimens) from Loddiges nursery in Hackney (now London) or the plate (t. 1412) illustrating <italic><tp:taxon-name><tp:taxon-name-part taxon-name-part-type="genus" reg="Carolinea">Carolinea</tp:taxon-name-part><tp:taxon-name-part taxon-name-part-type="species" reg="minor">minor</tp:taxon-name-part></tp:taxon-name></italic>. <xref ref-type="bibr" rid="B27">Robyns (1963</xref>, p. 280) stated that the “<italic>holotypus</italic>” was at BM (“<italic><tp:taxon-name><tp:taxon-name-part taxon-name-part-type="genus" reg="Anderson">Anderson</tp:taxon-name-part></tp:taxon-name></italic> (<italic>321</italic> ?) (BM)”), but while it is clear that <tp:taxon-name><tp:taxon-name-part taxon-name-part-type="genus" reg="Anderson">Anderson</tp:taxon-name-part></tp:taxon-name> conveyed seed to Loddiges, Sims’s description was not based on <tp:taxon-name><tp:taxon-name-part taxon-name-part-type="genus" reg="Anderson">Anderson</tp:taxon-name-part></tp:taxon-name>’s wild-collected herbarium material and such specimens are not original material. Robyn’s “<italic>holotypus</italic>” cannot therefore be corrected to neotype (see <xref ref-type="bibr" rid="B40">Turland et al. 2018</xref>; Art. 9.10).</p><p><xref ref-type="bibr" rid="B27">Robyns (1963</xref>, p. 284) effectively designated a lectotype for the name <italic><tp:taxon-name><tp:taxon-name-part taxon-name-part-type="genus" reg="Pachira">Pachira</tp:taxon-name-part><tp:taxon-name-part taxon-name-part-type="species" reg="nitida">nitida</tp:taxon-name-part></tp:taxon-name></italic> when he stated that a collection from Caño de Pimichin made by F.W.H.A. von Humboldt and A.J.A. Bonpland was the “<italic>holotypus</italic>.” The handwriting on the label of this specimen (P barcode 00679764) is that of Kunth (see <xref ref-type="bibr" rid="B36">Stauffer et al. 2012</xref>) and the fragmentary nature of the flower agrees with statements in the protologue (here translated) that declare “Only fragments available to us. A description of a flower from the label of Bonpland.” The handwriting on the label of the isolectotype (P barcode 04694524) is that of Bonpland (see <xref ref-type="bibr" rid="B36">Stauffer et al. 2012</xref>). This specimen was originally identified as <italic><tp:taxon-name><tp:taxon-name-part taxon-name-part-type="genus" reg="Carolinea">Carolinea</tp:taxon-name-part><tp:taxon-name-part taxon-name-part-type="species" reg="princeps">princeps</tp:taxon-name-part></tp:taxon-name></italic> L.f. (≡ <italic><tp:taxon-name><tp:taxon-name-part taxon-name-part-type="genus" reg="Pachira">P.</tp:taxon-name-part><tp:taxon-name-part taxon-name-part-type="species" reg="aquatica">aquatica</tp:taxon-name-part></tp:taxon-name></italic>), which also is noted in the protologue where <italic><tp:taxon-name><tp:taxon-name-part taxon-name-part-type="genus" reg="Pachira">P.</tp:taxon-name-part><tp:taxon-name-part taxon-name-part-type="species" reg="aquatica">aquatica</tp:taxon-name-part></tp:taxon-name></italic> is listed as a synonym of <italic><tp:taxon-name><tp:taxon-name-part taxon-name-part-type="genus" reg="Pachira">P.</tp:taxon-name-part><tp:taxon-name-part taxon-name-part-type="species" reg="nitida">nitida</tp:taxon-name-part></tp:taxon-name></italic> with doubt. The morphology of the leaves (leaflet shape, venation, and strongly raised midribs on abaxial surfaces) and of the flower (calyx shape and dimensions and stamen length) of the type of <italic><tp:taxon-name><tp:taxon-name-part taxon-name-part-type="genus" reg="Pachira">P.</tp:taxon-name-part><tp:taxon-name-part taxon-name-part-type="species" reg="nitida">nitida</tp:taxon-name-part></tp:taxon-name></italic> matches that of the type of <italic><tp:taxon-name><tp:taxon-name-part taxon-name-part-type="genus" reg="Pachira">P.</tp:taxon-name-part><tp:taxon-name-part taxon-name-part-type="species" reg="minor">minor</tp:taxon-name-part></tp:taxon-name></italic>.</p></tp:treatment-sec><ref-list><ref id="B27"><mixed-citation xmlns:xlink="http://www.w3.org/1999/xlink" xlink:type="simple"><person-group><name name-style="western"><surname>Robyns</surname><given-names>A</given-names></name></person-group> (<year>1963</year>) <article-title>Essai de monographie du genre <italic><tp:taxon-name><tp:taxon-name-part taxon-name-part-type="genus">Bombax</tp:taxon-name-part></tp:taxon-name></italic> L. s.l. (<tp:taxon-name><tp:taxon-name-part taxon-name-part-type="family">Bombacaceae</tp:taxon-name-part></tp:taxon-name>).</article-title><source>Bulletin du Jardin botanique de l’État à Bruxelles</source><volume>33</volume>: <fpage>1</fpage>–<lpage>315</lpage>. <ext-link xlink:type="simple" ext-link-type="doi" xlink:href="10.2307/3667210">https://doi.org/10.2307/3667210</ext-link></mixed-citation></ref><ref id="B31"><mixed-citation xmlns:xlink="http://www.w3.org/1999/xlink" xlink:type="simple"><person-group><name name-style="western"><surname>Sims</surname><given-names>J</given-names></name></person-group> (<year>1811</year>) <italic><tp:taxon-name><tp:taxon-name-part taxon-name-part-type="genus">Carolinea</tp:taxon-name-part><tp:taxon-name-part taxon-name-part-type="species">minor</tp:taxon-name-part></tp:taxon-name></italic>. Botanical Magazine 34: t. 1412.</mixed-citation></ref><ref id="B40"><mixed-citation xmlns:xlink="http://www.w3.org/1999/xlink" xlink:type="simple"><person-group><name name-style="western"><surname>Turland</surname><given-names>NJ</given-names></name><name name-style="western"><surname>Wiersema</surname><given-names>JH</given-names></name><name name-style="western"><surname>Barrie</surname><given-names>FR</given-names></name><name name-style="western"><surname>Greuter</surname><given-names>W</given-names></name><name name-style="western"><surname>Hawksworth</surname><given-names>DL</given-names></name><name name-style="western"><surname>Herendeen</surname><given-names>PS</given-names></name><name name-style="western"><surname>Knapp</surname><given-names>S</given-names></name><name name-style="western"><surname>Kusber</surname><given-names>W-H</given-names></name><name name-style="western"><surname>Li</surname><given-names>D-Z</given-names></name><name name-style="western"><surname>Marhold</surname><given-names>K</given-names></name><name name-style="western"><surname>May</surname><given-names>TW</given-names></name><name name-style="western"><surname>McNeill</surname><given-names>J</given-names></name><name name-style="western"><surname>Monro</surname><given-names>AM</given-names></name><name name-style="western"><surname>Prado</surname><given-names>J</given-names></name><name name-style="western"><surname>Price</surname><given-names>MJ</given-names></name><name name-style="western"><surname>Smith</surname><given-names>GF [Eds]</given-names></name></person-group> (<year>2018</year>) International Code of Nomenclature for algae, fungi, and plants (Shenzhen Code) adopted by the Nineteenth International Botanical Congress Shenzhen, China, July 2017. Regnum Vegetabile 159. Koeltz Botanical Books, Glashütten. <ext-link xlink:type="simple" ext-link-type="doi" xlink:href="10.12705/Code.2018">https://doi.org/10.12705/Code.2018</ext-link></mixed-citation></ref><ref id="B36"><mixed-citation xmlns:xlink="http://www.w3.org/1999/xlink" xlink:type="simple"><person-group><name name-style="western"><surname>Stauffer</surname><given-names>FW</given-names></name><name name-style="western"><surname>Stauffer</surname><given-names>J</given-names></name><name name-style="western"><surname>Dorr</surname><given-names>LJ</given-names></name></person-group> (<year>2012</year>) <article-title>Bonpland and Humboldt specimens, field notes, and herbaria; new insights from a study of the monocotyledons collected in Venezuela.</article-title><source>Candollea</source><volume>67</volume>(<issue>1</issue>): <fpage>75</fpage>–<lpage>130</lpage>. <ext-link xlink:type="simple" ext-link-type="doi" xlink:href="10.15553/c2012v671a10">https://doi.org/10.15553/c2012v671a10</ext-link></mixed-citation></ref></ref-list></tp:taxon-treatment>
