# Supplementary material for: ﻿Notes on Brazilian Pachira (Malvaceae, Bombacoideae) II: Additional typifications and new synonymies
Source: PhytoKeys. 2021 Dec 6;186:53–72. doi: 10.3897/phytokeys.186.71445 (PMC8671718; doi:10.3897/phytokeys.186.71445)
Supplement: XML Treatment for Pachira nervosa [file phytokeys.186.71445-treatment10.xml]

<!DOCTYPE tp:taxon-treatment
  PUBLIC "-//TaxonX//DTD Taxonomic Treatment Publishing DTD v0 20100105//EN" "tax-treatment-NSO.dtd">
<tp:taxon-treatment xmlns:tp="http://www.plazi.org/taxpub"><tp:treatment-meta><kwd-group><label>Taxon classification</label><kwd>
              <named-content content-type="kingdom">Plantae</named-content>
            </kwd><kwd>
              <named-content content-type="order">Malvales</named-content>
            </kwd><kwd>
              <named-content content-type="family">Malvaceae</named-content>
            </kwd></kwd-group><mixed-citation publication-type="journal"><person-group><name><surname>Carvalho-Sobrinho</surname><given-names>Jefferson</given-names></name><name><surname>Yoshikawa</surname><given-names>Vania Nobuko</given-names></name><name><surname>Dorr</surname><given-names>Laurence J.</given-names></name></person-group><article-title>﻿Notes on Brazilian <italic><tp:taxon-name><tp:taxon-name-part taxon-name-part-type="genus" reg="Pachira">Pachira</tp:taxon-name-part></tp:taxon-name></italic> (<tp:taxon-name><tp:taxon-name-part taxon-name-part-type="family">Malvaceae</tp:taxon-name-part></tp:taxon-name>, <tp:taxon-name><tp:taxon-name-part taxon-name-part-type="subfamily">Bombacoideae</tp:taxon-name-part></tp:taxon-name>) II: Additional typifications and new synonymies</article-title><source>PhytoKeys</source><day>06</day><month>12</month><year>2021</year><volume>186</volume><fpage>53</fpage><lpage>72</lpage><pub-id pub-id-type="doi">10.3897/phytokeys.186.71445</pub-id></mixed-citation></tp:treatment-meta><tp:nomenclature><label>﻿</label><tp:taxon-name>
            <object-id xmlns:xlink="http://www.w3.org/1999/xlink" content-type="arpha" xlink:type="simple">60F04439-4D24-5551-82D9-C8A87F772A0F</object-id>
            <tp:taxon-name-part taxon-name-part-type="genus" reg="Pachira">Pachira</tp:taxon-name-part>
            <tp:taxon-name-part taxon-name-part-type="species" reg="nervosa">nervosa</tp:taxon-name-part>
          </tp:taxon-name><tp:taxon-authority>(Uittien) Fern. Alonso, Anales Jard. Bot. Madrid 56: 310.1998.</tp:taxon-authority><tp:nomenclature-citation-list><tp:nomenclature-citation><tp:taxon-name>
                <tp:taxon-name-part taxon-name-part-type="genus" reg="Bombax">Bombax</tp:taxon-name-part>
                <tp:taxon-name-part taxon-name-part-type="species" reg="nervosum">nervosum</tp:taxon-name-part>
              </tp:taxon-name><comment>Uittien, Recueil Trav. Bot. Néerl. 22: 364. 1925. <tp:taxon-name><tp:taxon-name-part taxon-name-part-type="genus" reg="Bombacopsis">Bombacopsis</tp:taxon-name-part><tp:taxon-name-part taxon-name-part-type="species" reg="nervosa">nervosa</tp:taxon-name-part></tp:taxon-name> (Uittien) A. Robyns, Bull. Jard. État Bruxelles 33: 199. 1963.</comment></tp:nomenclature-citation></tp:nomenclature-citation-list></tp:nomenclature><tp:treatment-sec sec-type="material" id="SECID0EJOBG"><title>Type.</title><p>Suriname. Boschreserve (forest reserve), Sectie O, Boomnummer (Tree Number) 628, 8 May 1910 [sic, 1916 in protologue and on field ticket] (lf), <italic>Forestry Bureau 1901</italic> (lectotype, designated by <xref ref-type="bibr" rid="B27">Robyns 1963</xref>, p. 201: U barcode 0000772). Epitype: Brazil. Manaus, 1 Oct 1946 (lf, fl, fr), <italic>A. Ducke 2001</italic> (epitype, designated here: US barcode 01226557; isoepitypes: A n.v., IAN 20135, MG n.v., NY barcode 01539149, RB barcode 00054274, RB barcode 00059756, RB barcode 00775585, S-PLE-E4214 s.n.).</p></tp:treatment-sec><tp:treatment-sec sec-type="notes" id="SECID0EXOBG"><title>Note.</title><p><xref ref-type="bibr" rid="B27">Robyns (1963</xref>, p. 201) designated “For. Bur. 1901 (U)” as the lectotype of <italic><tp:taxon-name><tp:taxon-name-part taxon-name-part-type="genus" reg="Bombax">Bombax</tp:taxon-name-part><tp:taxon-name-part taxon-name-part-type="species" reg="nervosum">nervosum</tp:taxon-name-part></tp:taxon-name></italic>. He annotated the specimen as “<italic><tp:taxon-name><tp:taxon-name-part taxon-name-part-type="genus" reg="Bombacopsis">Bombacopsis</tp:taxon-name-part><tp:taxon-name-part taxon-name-part-type="species" reg="nervosa">nervosa</tp:taxon-name-part></tp:taxon-name></italic> (Uitt.) A. Robyns, <italic>comb. nov.</italic>” and as “<italic>lectotypus</italic>!” <xref ref-type="bibr" rid="B15">Fernández-Alonso (1998</xref>, p. 310) stated that he had not seen the lectotype when he transferred <italic><tp:taxon-name><tp:taxon-name-part taxon-name-part-type="genus" reg="Bombax">Bombax</tp:taxon-name-part><tp:taxon-name-part taxon-name-part-type="species" reg="nervosum">nervosum</tp:taxon-name-part></tp:taxon-name></italic> to <italic><tp:taxon-name><tp:taxon-name-part taxon-name-part-type="genus" reg="Pachira">Pachira</tp:taxon-name-part></tp:taxon-name></italic>. The lectotype of <italic><tp:taxon-name><tp:taxon-name-part taxon-name-part-type="genus" reg="Bombax">B.</tp:taxon-name-part><tp:taxon-name-part taxon-name-part-type="species" reg="nervosum">nervosum</tp:taxon-name-part></tp:taxon-name></italic>, however, is sterile and to avoid any ambiguity about its identity, an epitype is herein selected. The epitype has flowers, a determination label in Robyns’s hand, and it was cited in his revision (<xref ref-type="bibr" rid="B27">Robyns 1963</xref>, p. 201).</p></tp:treatment-sec><ref-list><ref id="B27"><mixed-citation xmlns:xlink="http://www.w3.org/1999/xlink" xlink:type="simple"><person-group><name name-style="western"><surname>Robyns</surname><given-names>A</given-names></name></person-group> (<year>1963</year>) <article-title>Essai de monographie du genre <italic><tp:taxon-name><tp:taxon-name-part taxon-name-part-type="genus">Bombax</tp:taxon-name-part></tp:taxon-name></italic> L. s.l. (<tp:taxon-name><tp:taxon-name-part taxon-name-part-type="family">Bombacaceae</tp:taxon-name-part></tp:taxon-name>).</article-title><source>Bulletin du Jardin botanique de l’État à Bruxelles</source><volume>33</volume>: <fpage>1</fpage>–<lpage>315</lpage>. <ext-link xlink:type="simple" ext-link-type="doi" xlink:href="10.2307/3667210">https://doi.org/10.2307/3667210</ext-link></mixed-citation></ref><ref id="B15"><mixed-citation xmlns:xlink="http://www.w3.org/1999/xlink" xlink:type="simple"><person-group><name name-style="western"><surname>Fernández-Alonso</surname><given-names>JL</given-names></name></person-group> (<year>1998</year>) <article-title>Novedades taxonómicas, nomenclaturales y corológicas en el género <italic><tp:taxon-name><tp:taxon-name-part taxon-name-part-type="genus">Pachira</tp:taxon-name-part></tp:taxon-name></italic> Aubl. (<tp:taxon-name><tp:taxon-name-part taxon-name-part-type="family">Bombacaceae</tp:taxon-name-part></tp:taxon-name>).</article-title><source>Anales del Jardin Botanico de Madrid</source><volume>56</volume>: <fpage>305</fpage>–<lpage>314</lpage>. <ext-link xlink:type="simple" ext-link-type="doi" xlink:href="10.3989/ajbm.1998.v56.i2.235">https://doi.org/10.3989/ajbm.1998.v56.i2.235</ext-link></mixed-citation></ref></ref-list></tp:taxon-treatment>
