# Supplementary material for: ﻿Notes on Brazilian Pachira (Malvaceae, Bombacoideae) II: Additional typifications and new synonymies
Source: PhytoKeys. 2021 Dec 6;186:53–72. doi: 10.3897/phytokeys.186.71445 (PMC8671718; doi:10.3897/phytokeys.186.71445)
Supplement: XML Treatment for Pachira obtusa [file phytokeys.186.71445-treatment11.xml]

<!DOCTYPE tp:taxon-treatment
  PUBLIC "-//TaxonX//DTD Taxonomic Treatment Publishing DTD v0 20100105//EN" "tax-treatment-NSO.dtd">
<tp:taxon-treatment xmlns:tp="http://www.plazi.org/taxpub"><tp:treatment-meta><kwd-group><label>Taxon classification</label><kwd>
              <named-content content-type="kingdom">Plantae</named-content>
            </kwd><kwd>
              <named-content content-type="order">Malvales</named-content>
            </kwd><kwd>
              <named-content content-type="family">Malvaceae</named-content>
            </kwd></kwd-group><mixed-citation publication-type="journal"><person-group><name><surname>Carvalho-Sobrinho</surname><given-names>Jefferson</given-names></name><name><surname>Yoshikawa</surname><given-names>Vania Nobuko</given-names></name><name><surname>Dorr</surname><given-names>Laurence J.</given-names></name></person-group><article-title>﻿Notes on Brazilian <italic><tp:taxon-name><tp:taxon-name-part taxon-name-part-type="genus" reg="Pachira">Pachira</tp:taxon-name-part></tp:taxon-name></italic> (<tp:taxon-name><tp:taxon-name-part taxon-name-part-type="family">Malvaceae</tp:taxon-name-part></tp:taxon-name>, <tp:taxon-name><tp:taxon-name-part taxon-name-part-type="subfamily">Bombacoideae</tp:taxon-name-part></tp:taxon-name>) II: Additional typifications and new synonymies</article-title><source>PhytoKeys</source><day>06</day><month>12</month><year>2021</year><volume>186</volume><fpage>53</fpage><lpage>72</lpage><pub-id pub-id-type="doi">10.3897/phytokeys.186.71445</pub-id></mixed-citation></tp:treatment-meta><tp:nomenclature><label>﻿</label><tp:taxon-name>
            <object-id xmlns:xlink="http://www.w3.org/1999/xlink" content-type="arpha" xlink:type="simple">FEB24F3F-8F0F-5BFB-92A7-44CB97F14D56</object-id>
            <tp:taxon-name-part taxon-name-part-type="genus" reg="Pachira">Pachira</tp:taxon-name-part>
            <tp:taxon-name-part taxon-name-part-type="species" reg="obtusa">obtusa</tp:taxon-name-part>
          </tp:taxon-name><tp:taxon-authority>Spruce ex K. Schum., in Martius, Fl. Bras. 12(3): 232. 1886.</tp:taxon-authority><tp:nomenclature-citation-list><tp:nomenclature-citation><tp:taxon-name>
                <tp:taxon-name-part taxon-name-part-type="genus" reg="Bombax">Bombax</tp:taxon-name-part>
                <tp:taxon-name-part taxon-name-part-type="species" reg="obtusum">obtusum</tp:taxon-name-part>
              </tp:taxon-name><comment>(Spruce ex K. Schum.) Bakh., Bull. Jard. Bot. Buitenzorg, sér. 3, 6: 181. 1924.</comment></tp:nomenclature-citation><tp:nomenclature-citation><tp:taxon-name>
                <tp:taxon-name-part taxon-name-part-type="genus" reg="Bombax">Bombax</tp:taxon-name-part>
                <tp:taxon-name-part taxon-name-part-type="species" reg="poissonianum">poissonianum</tp:taxon-name-part>
              </tp:taxon-name><comment>K. Schum., in Martius, Fl. Bras. 12(3): 225. 1886, <bold>syn. nov.</bold> Type: Brazil. Rio Negro, s.d. (lf, fl), <italic>sine collector</italic> (holotype: P barcode 02285965 [= F neg. No. 35362]).</comment></tp:nomenclature-citation><tp:nomenclature-citation><tp:taxon-name>
                <tp:taxon-name-part taxon-name-part-type="genus" reg="Bombax">Bombax</tp:taxon-name-part>
                <tp:taxon-name-part taxon-name-part-type="species" reg="utiarityi">utiarityi</tp:taxon-name-part>
              </tp:taxon-name><comment>Hoehne, Arch. Bot. São Paulo 1: 567, t. 10. 1927, <bold><italic>syn. nov.</italic></bold><tp:taxon-name><tp:taxon-name-part taxon-name-part-type="genus" reg="Pachira">Pachira</tp:taxon-name-part><tp:taxon-name-part taxon-name-part-type="species" reg="utiarityi">utiarityi</tp:taxon-name-part></tp:taxon-name> (Hoehne) Toledo &amp; Handro, in Hoehne, Relat. Anual Inst. Bot. 1943: 39. 1944. <tp:taxon-name><tp:taxon-name-part taxon-name-part-type="genus" reg="Pachira">Pachira</tp:taxon-name-part><tp:taxon-name-part taxon-name-part-type="species" reg="utiarityi">utiarityi</tp:taxon-name-part></tp:taxon-name> (Hoehne) Hoehne, Indice Bibliogr. Num.: 280. 1951, nom. inval. <tp:taxon-name><tp:taxon-name-part taxon-name-part-type="genus" reg="Rhodagnaphalopsis">Rhodagnaphalopsis</tp:taxon-name-part><tp:taxon-name-part taxon-name-part-type="species" reg="nitida">nitida</tp:taxon-name-part><tp:taxon-name-part taxon-name-part-type="infraspecific-rank">var.</tp:taxon-name-part><tp:taxon-name-part taxon-name-part-type="variety" reg="utiarityi">utiarityi</tp:taxon-name-part></tp:taxon-name> (Hoehne) A. Robyns, Bull. Jard. Bot. État Bruxelles 33: 284. 1963. Type: Brazil. Mato Grosso, Salto do Utiarityi, Rio Papagaio, Apr 1918 (lf, fl), <italic>J.G. Kuhlmann 2145</italic> (lectotype, as “<italic>holotypus</italic>,” designated by <xref ref-type="bibr" rid="B27">Robyns 1963</xref>, p. 285: RB barcode 00534522; isolectotypes: R barcode 000027315, R barcode 000027315a, S-PLE-E4219 n.v., SP barcode SP002722).</comment></tp:nomenclature-citation></tp:nomenclature-citation-list></tp:nomenclature><tp:treatment-sec sec-type="material" id="SECID0E5UBG"><title>Type.</title><p>Brazil. Amazonas, Prope San Gabriel da Cachoeira, ad Rio Negro, Brasiliae borealis, Jan-Aug 1852 [Feb. 1852] (lf, fl), <italic>R. Spruce 2150</italic> (lectotype, designated here: K barcode 000382337 [“São Gabriel, Feb. 1852”; handwritten label]; isolectotypes: B†, BM barcode 000778668, E barcode 00285197, FI barcode 006090, G n.v., K barcode 000382338, LE n.v., M barcode 0211650 [= F neg. no. 19668], NY barcode 00133532, P barcode 05273649 [handwritten label], RB barcode 00060397, TDC [= TCD?] n.v., W barcode 18890017579).</p></tp:treatment-sec><tp:treatment-sec sec-type="notes" id="SECID0EMVBG"><title>Note.</title><p>The protologue of <italic><tp:taxon-name><tp:taxon-name-part taxon-name-part-type="genus" reg="Pachira">Pachira</tp:taxon-name-part><tp:taxon-name-part taxon-name-part-type="species" reg="obtusa">obtusa</tp:taxon-name-part></tp:taxon-name></italic> cites a single collection, “Spruce n. 2150,” which we assume Schumann examined in Berlin (B) and which was subsequently destroyed in WWII. In his revision, <xref ref-type="bibr" rid="B27">Robyns (1963</xref>, p. 284) failed to select a lectotype since he made no distinction between duplicates of this collection deposited in various herbaria. We designate here as lectotype of the name a sheet deposited in Kew (K) that has a handwritten locality as well as a narrower collecting date (“Feb. 1852”) than the majority of duplicates that have printed labels and an eight-month range for the collecting date (“Jan.-Aug. 1852”).</p><p>In the protologue of <italic><tp:taxon-name><tp:taxon-name-part taxon-name-part-type="genus" reg="Bombax">Bombax</tp:taxon-name-part><tp:taxon-name-part taxon-name-part-type="species" reg="poissonianum">poissonianum</tp:taxon-name-part></tp:taxon-name></italic>, <xref ref-type="bibr" rid="B30">Schumann (1886)</xref> states that he thinks his new species might be the same as the <italic><tp:taxon-name><tp:taxon-name-part taxon-name-part-type="genus" reg="Pachira">Pachira</tp:taxon-name-part><tp:taxon-name-part taxon-name-part-type="species" reg="nitida">nitida</tp:taxon-name-part></tp:taxon-name></italic> of Decaisne or Kunth (viz., “<italic><tp:taxon-name><tp:taxon-name-part taxon-name-part-type="genus" reg="Pachira">Pachira</tp:taxon-name-part><tp:taxon-name-part taxon-name-part-type="species" reg="nitida">nitida</tp:taxon-name-part></tp:taxon-name> Dcne</italic>.! <italic>Miscell bot</italic>. <italic>1880</italic>. <italic>p. 9</italic>, <italic>an Kunth</italic>?”). <italic><tp:taxon-name><tp:taxon-name-part taxon-name-part-type="genus" reg="Bombax">Bombax</tp:taxon-name-part><tp:taxon-name-part taxon-name-part-type="species" reg="poissonianum">poissonianum</tp:taxon-name-part></tp:taxon-name></italic>, however, is not a superfluous renaming of <italic><tp:taxon-name><tp:taxon-name-part taxon-name-part-type="genus" reg="Pachira">P.</tp:taxon-name-part><tp:taxon-name-part taxon-name-part-type="species" reg="nitida">nitida</tp:taxon-name-part></tp:taxon-name></italic> because <xref ref-type="bibr" rid="B30">Schumann (1886</xref>, p. 225) included an expression of doubt (see <xref ref-type="bibr" rid="B40">Turland et al. 2018</xref>; Art. 52.2, Note 1). There is nothing to tell us who collected the type specimen nor when it was collected. The epithet and author (viz., “<italic>nitida</italic> Kth.”) written on the holotype label appears to be a later addition (the handwriting differs from that of whomever wrote the locality). The specimen was annotated “det. Schumann in Fl. Bras.” and is undoubtedly the one <xref ref-type="bibr" rid="B30">Schumann (1886</xref>, p. 225) mentioned in the protologue.</p><p>In the protologue of <italic><tp:taxon-name><tp:taxon-name-part taxon-name-part-type="genus" reg="Bombax">Bombax</tp:taxon-name-part><tp:taxon-name-part taxon-name-part-type="species" reg="utiarityi">utiarityi</tp:taxon-name-part></tp:taxon-name></italic>, <xref ref-type="bibr" rid="B17">Hoehne (1927)</xref> cites a single collection, “Kuhlmann 2145,” but he does not indicate where it was deposited. When Toledo and Handro in <xref ref-type="bibr" rid="B18">Hoehne (1944</xref>, p. 39) proposed a new combination for this species, they mentioned a Kuhlmann specimen housed at SP (as “Inst. Bot. 11.914, leg. J.G. Kuhlmann”), but they did not provide a collection number and failed to use the word “type” or an equivalent (<xref ref-type="bibr" rid="B40">Turland et al. 2018</xref>; Art. 7.11). When <xref ref-type="bibr" rid="B27">Robyns (1963</xref>, p. 285) proposed a new combination and status for <italic><tp:taxon-name><tp:taxon-name-part taxon-name-part-type="genus" reg="Bombax">B.</tp:taxon-name-part><tp:taxon-name-part taxon-name-part-type="species" reg="utiarityi">utiarityi</tp:taxon-name-part></tp:taxon-name></italic>, he also effectively selected a lectotype (<xref ref-type="bibr" rid="B40">Turland et al. 2018</xref>; Art. 9.10). The lectotype he designated has an original handwritten label. Inasmuch as <italic><tp:taxon-name><tp:taxon-name-part taxon-name-part-type="genus" reg="Bombax">Bombax</tp:taxon-name-part><tp:taxon-name-part taxon-name-part-type="species" reg="utiarityi">utiarityi</tp:taxon-name-part></tp:taxon-name></italic> agrees with both <italic><tp:taxon-name><tp:taxon-name-part taxon-name-part-type="genus" reg="Bombax">B.</tp:taxon-name-part><tp:taxon-name-part taxon-name-part-type="species" reg="poissonianum">poissonianum</tp:taxon-name-part></tp:taxon-name></italic> and <italic><tp:taxon-name><tp:taxon-name-part taxon-name-part-type="genus" reg="Pachira">Pachira</tp:taxon-name-part><tp:taxon-name-part taxon-name-part-type="species" reg="obtusa">obtusa</tp:taxon-name-part></tp:taxon-name></italic> morphologically and the habitat of occurrence (flooded forest in Amazonia and adjacent Savanna) of all three are the same, we consider <italic><tp:taxon-name><tp:taxon-name-part taxon-name-part-type="genus" reg="Bombax">B.</tp:taxon-name-part><tp:taxon-name-part taxon-name-part-type="species" reg="utiarityi">utiarityi</tp:taxon-name-part></tp:taxon-name></italic> to be a synonym of <italic><tp:taxon-name><tp:taxon-name-part taxon-name-part-type="genus" reg="Pachira">P.</tp:taxon-name-part><tp:taxon-name-part taxon-name-part-type="species" reg="obtusa">obtusa</tp:taxon-name-part></tp:taxon-name></italic>.</p><p>The designation <italic><tp:taxon-name><tp:taxon-name-part taxon-name-part-type="genus" reg="Pachira">Pachira</tp:taxon-name-part><tp:taxon-name-part taxon-name-part-type="species" reg="utiarityi">utiarityi</tp:taxon-name-part></tp:taxon-name></italic> (Hoehne) Hoehne (<xref ref-type="bibr" rid="B19">Hoehne 1951</xref>) is not validly published. It was proposed as an alternative for <italic><tp:taxon-name><tp:taxon-name-part taxon-name-part-type="genus" reg="Bombax">Bombax</tp:taxon-name-part><tp:taxon-name-part taxon-name-part-type="species" reg="utiarityi">utiarityi</tp:taxon-name-part></tp:taxon-name></italic>, which was the name Hoehne accepted (see <xref ref-type="bibr" rid="B40">Turland et al. 2018</xref>; Art. 36.1(a)).</p></tp:treatment-sec><ref-list><ref id="B27"><mixed-citation xmlns:xlink="http://www.w3.org/1999/xlink" xlink:type="simple"><person-group><name name-style="western"><surname>Robyns</surname><given-names>A</given-names></name></person-group> (<year>1963</year>) <article-title>Essai de monographie du genre <italic><tp:taxon-name><tp:taxon-name-part taxon-name-part-type="genus">Bombax</tp:taxon-name-part></tp:taxon-name></italic> L. s.l. (<tp:taxon-name><tp:taxon-name-part taxon-name-part-type="family">Bombacaceae</tp:taxon-name-part></tp:taxon-name>).</article-title><source>Bulletin du Jardin botanique de l’État à Bruxelles</source><volume>33</volume>: <fpage>1</fpage>–<lpage>315</lpage>. <ext-link xlink:type="simple" ext-link-type="doi" xlink:href="10.2307/3667210">https://doi.org/10.2307/3667210</ext-link></mixed-citation></ref><ref id="B30"><mixed-citation xmlns:xlink="http://www.w3.org/1999/xlink" xlink:type="simple"><person-group><name name-style="western"><surname>Schumann</surname><given-names>K</given-names></name></person-group> (<year>1886</year>) <tp:taxon-name><tp:taxon-name-part taxon-name-part-type="family">Bombaceae</tp:taxon-name-part></tp:taxon-name>. In: Martius CFP, Eichler AG, Urban I (Eds) Flora brasiliensis, vol. 12(3). Frid. Fleischer, Monachii [Munich] &amp; Lipsiae [Leipzig], 201–250, tt. 40–50.</mixed-citation></ref><ref id="B40"><mixed-citation xmlns:xlink="http://www.w3.org/1999/xlink" xlink:type="simple"><person-group><name name-style="western"><surname>Turland</surname><given-names>NJ</given-names></name><name name-style="western"><surname>Wiersema</surname><given-names>JH</given-names></name><name name-style="western"><surname>Barrie</surname><given-names>FR</given-names></name><name name-style="western"><surname>Greuter</surname><given-names>W</given-names></name><name name-style="western"><surname>Hawksworth</surname><given-names>DL</given-names></name><name name-style="western"><surname>Herendeen</surname><given-names>PS</given-names></name><name name-style="western"><surname>Knapp</surname><given-names>S</given-names></name><name name-style="western"><surname>Kusber</surname><given-names>W-H</given-names></name><name name-style="western"><surname>Li</surname><given-names>D-Z</given-names></name><name name-style="western"><surname>Marhold</surname><given-names>K</given-names></name><name name-style="western"><surname>May</surname><given-names>TW</given-names></name><name name-style="western"><surname>McNeill</surname><given-names>J</given-names></name><name name-style="western"><surname>Monro</surname><given-names>AM</given-names></name><name name-style="western"><surname>Prado</surname><given-names>J</given-names></name><name name-style="western"><surname>Price</surname><given-names>MJ</given-names></name><name name-style="western"><surname>Smith</surname><given-names>GF [Eds]</given-names></name></person-group> (<year>2018</year>) International Code of Nomenclature for algae, fungi, and plants (Shenzhen Code) adopted by the Nineteenth International Botanical Congress Shenzhen, China, July 2017. Regnum Vegetabile 159. Koeltz Botanical Books, Glashütten. <ext-link xlink:type="simple" ext-link-type="doi" xlink:href="10.12705/Code.2018">https://doi.org/10.12705/Code.2018</ext-link></mixed-citation></ref><ref id="B17"><mixed-citation xmlns:xlink="http://www.w3.org/1999/xlink" xlink:type="simple"><person-group><name name-style="western"><surname>Hoehne</surname><given-names>FC</given-names></name></person-group> (<year>1927</year>) <article-title>Bombaceas dos hervários da secção de botânica do Museu Paulista e da Comissão Rondon e algumas informações a respeito do approveitamento da “paina” nas diversas industrias.</article-title><source>Archivos de Botânica do Estado de São Paulo</source><volume>1</volume>: <fpage>537</fpage>–<lpage>571</lpage>. [tt. 1–10]</mixed-citation></ref><ref id="B18"><mixed-citation xmlns:xlink="http://www.w3.org/1999/xlink" xlink:type="simple"><person-group><name name-style="western"><surname>Hoehne</surname><given-names>FC</given-names></name></person-group> (<year>1944</year>) Relatório Anual do Instituto de Botânica (ex Departamento de Botânica do Estado) referente ao exercício de 1943. São Paulo: Secretaria da Agricultura, Indústria e Comércio.</mixed-citation></ref><ref id="B19"><mixed-citation xmlns:xlink="http://www.w3.org/1999/xlink" xlink:type="simple"><person-group><name name-style="western"><surname>Hoehne</surname><given-names>FC</given-names></name></person-group> (<year>1951</year>) Bombacaceas. Índice bibliográfico e numérico das plantas colhidas pela Comissão Rondon ou Comissão de Linhas Telegráficas. Instituto de Botânica, São Paulo, 278–280.</mixed-citation></ref></ref-list></tp:taxon-treatment>
