# Supplementary material for: ﻿Notes on Brazilian Pachira (Malvaceae, Bombacoideae) II: Additional typifications and new synonymies
Source: PhytoKeys. 2021 Dec 6;186:53–72. doi: 10.3897/phytokeys.186.71445 (PMC8671718; doi:10.3897/phytokeys.186.71445)
Supplement: XML Treatment for Pachira retusa [file phytokeys.186.71445-treatment13.xml]

<!DOCTYPE tp:taxon-treatment
  PUBLIC "-//TaxonX//DTD Taxonomic Treatment Publishing DTD v0 20100105//EN" "tax-treatment-NSO.dtd">
<tp:taxon-treatment xmlns:tp="http://www.plazi.org/taxpub"><tp:treatment-meta><kwd-group><label>Taxon classification</label><kwd>
              <named-content content-type="kingdom">Plantae</named-content>
            </kwd><kwd>
              <named-content content-type="order">Malvales</named-content>
            </kwd><kwd>
              <named-content content-type="family">Malvaceae</named-content>
            </kwd></kwd-group><mixed-citation publication-type="journal"><person-group><name><surname>Carvalho-Sobrinho</surname><given-names>Jefferson</given-names></name><name><surname>Yoshikawa</surname><given-names>Vania Nobuko</given-names></name><name><surname>Dorr</surname><given-names>Laurence J.</given-names></name></person-group><article-title>﻿Notes on Brazilian <italic><tp:taxon-name><tp:taxon-name-part taxon-name-part-type="genus" reg="Pachira">Pachira</tp:taxon-name-part></tp:taxon-name></italic> (<tp:taxon-name><tp:taxon-name-part taxon-name-part-type="family">Malvaceae</tp:taxon-name-part></tp:taxon-name>, <tp:taxon-name><tp:taxon-name-part taxon-name-part-type="subfamily">Bombacoideae</tp:taxon-name-part></tp:taxon-name>) II: Additional typifications and new synonymies</article-title><source>PhytoKeys</source><day>06</day><month>12</month><year>2021</year><volume>186</volume><fpage>53</fpage><lpage>72</lpage><pub-id pub-id-type="doi">10.3897/phytokeys.186.71445</pub-id></mixed-citation></tp:treatment-meta><tp:nomenclature><label>﻿</label><tp:taxon-name>
            <object-id xmlns:xlink="http://www.w3.org/1999/xlink" content-type="arpha" xlink:type="simple">3BAAB004-84DA-5E3E-AF0F-F937EC629AEA</object-id>
            <tp:taxon-name-part taxon-name-part-type="genus" reg="Pachira">Pachira</tp:taxon-name-part>
            <tp:taxon-name-part taxon-name-part-type="species" reg="retusa">retusa</tp:taxon-name-part>
          </tp:taxon-name><tp:taxon-authority>(Mart.) Fern.Alonso, Revista Acad. Colomb. Ci. Exact. 27(102): 36. 2003.</tp:taxon-authority><xref ref-type="fig" rid="F2">Fig. 2E, F</xref><tp:nomenclature-citation-list><tp:nomenclature-citation><tp:taxon-name>
                <tp:taxon-name-part taxon-name-part-type="genus" reg="Bombax">Bombax</tp:taxon-name-part>
                <tp:taxon-name-part taxon-name-part-type="species" reg="retusum">retusum</tp:taxon-name-part>
              </tp:taxon-name><comment>Mart., Flora 8: 28. 1825, Ibid., Nov. Gen. Sp. Pl. 1(4): 92–93, t. 59. 1826 [1824]. <tp:taxon-name><tp:taxon-name-part taxon-name-part-type="genus" reg="Bombacopsis">Bombacopsis</tp:taxon-name-part><tp:taxon-name-part taxon-name-part-type="species" reg="retusa">retusa</tp:taxon-name-part></tp:taxon-name> (Mart.) A. Robyns, Bull. Jard. Bot. État Bruxelles 33: 205. 1963.</comment></tp:nomenclature-citation></tp:nomenclature-citation-list></tp:nomenclature><tp:treatment-sec sec-type="material" id="SECID0E5BAI"><title>Type.</title><p>Brazil. Minas Gerais, In deserto Serro Frio, [1817–20] (fl), <italic>C.F.P. von Martius s.n.</italic> (lectotype, designated here: M barcode 0211681; isolectotype: M barcode 0211682; possible isolectotype: S-PLE-E4218 n.v.).</p></tp:treatment-sec><tp:treatment-sec sec-type="notes" id="SECID0EGCAI"><title>Note.</title><p>When <xref ref-type="bibr" rid="B27">Robyns (1963</xref>, p. 207) stated that a Martius specimen in Munich (M) was the “<italic>holotypus</italic>” of the name <italic><tp:taxon-name><tp:taxon-name-part taxon-name-part-type="genus" reg="Bombax">Bombax</tp:taxon-name-part><tp:taxon-name-part taxon-name-part-type="species" reg="retusum">retusum</tp:taxon-name-part></tp:taxon-name></italic>, he effectively selected a lectotype (<xref ref-type="bibr" rid="B40">Turland et al. 2018</xref>; Art. 9.10). However, there are at least two specimens with identical label data in that herbarium that must be considered syntypes as well as a copy of the plate cited in the protologue (“tab. 60,” sphalm. pro 59), but published a year later (Martius 1826). Robyns wrote “<italic>holotypus</italic>” on one of the two specimens and annotated all three elements as “<italic><tp:taxon-name><tp:taxon-name-part taxon-name-part-type="genus" reg="Bombacopsis">Bombacopsis</tp:taxon-name-part><tp:taxon-name-part taxon-name-part-type="species" reg="retusa">retusa</tp:taxon-name-part></tp:taxon-name></italic> (Mart. et Zucc.) A. Robyns, <italic>comb. nov.</italic>” The ICN (<xref ref-type="bibr" rid="B40">Turland et al. 2018</xref>; Art. 7.10) requires that a type designation be effectively published and the mere annotation of a herbarium sheet does not meet this requirement. Our lectotypification (second step; see <xref ref-type="bibr" rid="B40">Turland et al. 2018</xref>; Art. 9.17) narrows Robyns’ selection to the specimen with the best flowering material.</p><p><xref ref-type="bibr" rid="B27">Robyns (1963</xref>, p. 205) attributed the basionym to “Mart. et Zucc.,” but according to <xref ref-type="bibr" rid="B34">Stafleu and Cowan (1981</xref>, p. 329) authorship is to be attributed to von Martius alone. <xref ref-type="bibr" rid="B16">Fernández-Alonso (2003</xref>, p. 36) also included J.G. Zuccarini as a co-author of this species name. Interestingly, <xref ref-type="bibr" rid="B30">Schumann (1886</xref>, p. 226) recognized “<italic><tp:taxon-name><tp:taxon-name-part taxon-name-part-type="genus" reg="Bombax">Bombax</tp:taxon-name-part><tp:taxon-name-part taxon-name-part-type="species" reg="retusum">retusum</tp:taxon-name-part></tp:taxon-name></italic> Mart.” while citing “<italic><tp:taxon-name><tp:taxon-name-part taxon-name-part-type="genus" reg="Bombax">Bombax</tp:taxon-name-part><tp:taxon-name-part taxon-name-part-type="species" reg="retusum">retusum</tp:taxon-name-part></tp:taxon-name> Mart</italic>. <italic>et Zucc</italic>.! <italic>Nov. gen. et spec. I. 92. t. 59</italic>.” The article that includes the validating description of <italic><tp:taxon-name><tp:taxon-name-part taxon-name-part-type="genus" reg="Bombax">B.</tp:taxon-name-part><tp:taxon-name-part taxon-name-part-type="species" reg="retusum">retusum</tp:taxon-name-part></tp:taxon-name></italic> (Martius 1825) clearly states that Martius collected and described (“collegit et descriptsit”) the plants while Zuccarini organized the plates, etc. (“<italic>Pingendas curavit et secundum auctoris schedulas digessit</italic>”).</p></tp:treatment-sec><tp:treatment-sec><!--Section generated to contain objects referenced in tp:taxon-treatment.--><fig id="F2" position="float" orientation="portrait"><object-id xmlns:xlink="http://www.w3.org/1999/xlink" content-type="doi" xlink:type="simple">10.3897/phytokeys.186.71445.figure2</object-id><object-id xmlns:xlink="http://www.w3.org/1999/xlink" content-type="zenodo_dep_id" xlink:type="simple">5762132</object-id><object-id xmlns:xlink="http://www.w3.org/1999/xlink" content-type="arpha" xlink:type="simple">AB0A4FC6-38F7-5F1D-9CDF-5DF43C1D58B5</object-id><label>Figure 2.</label><caption><p><italic><tp:taxon-name><tp:taxon-name-part taxon-name-part-type="genus" reg="Pachira">Pachira</tp:taxon-name-part></tp:taxon-name></italic> species <bold>A</bold><italic><tp:taxon-name><tp:taxon-name-part taxon-name-part-type="genus" reg="Pachira">P.</tp:taxon-name-part><tp:taxon-name-part taxon-name-part-type="species" reg="aquatica">aquatica</tp:taxon-name-part></tp:taxon-name></italic> fruit <bold>B</bold><italic><tp:taxon-name><tp:taxon-name-part taxon-name-part-type="genus" reg="Pachira">P.</tp:taxon-name-part><tp:taxon-name-part taxon-name-part-type="species" reg="duckei">duckei</tp:taxon-name-part></tp:taxon-name></italic> fruit <bold>C</bold><italic><tp:taxon-name><tp:taxon-name-part taxon-name-part-type="genus" reg="Pachira">P.</tp:taxon-name-part><tp:taxon-name-part taxon-name-part-type="species" reg="endecaphylla">endecaphylla</tp:taxon-name-part></tp:taxon-name></italic> leaves and flower <bold>D</bold><italic><tp:taxon-name><tp:taxon-name-part taxon-name-part-type="genus" reg="Pachira">P.</tp:taxon-name-part><tp:taxon-name-part taxon-name-part-type="species" reg="glabra">glabra</tp:taxon-name-part></tp:taxon-name></italic> leaves and flower <bold>E</bold><italic><tp:taxon-name><tp:taxon-name-part taxon-name-part-type="genus" reg="Pachira">P.</tp:taxon-name-part><tp:taxon-name-part taxon-name-part-type="species" reg="retusa">retusa</tp:taxon-name-part></tp:taxon-name></italic> habit <bold>F</bold><italic><tp:taxon-name><tp:taxon-name-part taxon-name-part-type="genus" reg="Pachira">P.</tp:taxon-name-part><tp:taxon-name-part taxon-name-part-type="species" reg="retusa">retusa</tp:taxon-name-part></tp:taxon-name></italic> leaves and fruit. Photographs <bold>A, D</bold> J.G. Carvalho-Sobrinho <bold>B</bold> C.E. Zartman <bold>C</bold> B.A.S. Pereira <bold>E</bold> M.C. Machado <bold>F</bold> L.P. Queiroz.</p></caption><graphic xmlns:xlink="http://www.w3.org/1999/xlink" xlink:href="phytokeys-186-053-g002.jpg" position="float" orientation="portrait" xlink:type="simple" id="oo_617644.jpg"><uri content-type="original_file" xlink:type="simple">https://binary.pensoft.net/fig/617644</uri></graphic></fig></tp:treatment-sec><ref-list><ref id="B27"><mixed-citation xmlns:xlink="http://www.w3.org/1999/xlink" xlink:type="simple"><person-group><name name-style="western"><surname>Robyns</surname><given-names>A</given-names></name></person-group> (<year>1963</year>) <article-title>Essai de monographie du genre <italic><tp:taxon-name><tp:taxon-name-part taxon-name-part-type="genus">Bombax</tp:taxon-name-part></tp:taxon-name></italic> L. s.l. (<tp:taxon-name><tp:taxon-name-part taxon-name-part-type="family">Bombacaceae</tp:taxon-name-part></tp:taxon-name>).</article-title><source>Bulletin du Jardin botanique de l’État à Bruxelles</source><volume>33</volume>: <fpage>1</fpage>–<lpage>315</lpage>. <ext-link xlink:type="simple" ext-link-type="doi" xlink:href="10.2307/3667210">https://doi.org/10.2307/3667210</ext-link></mixed-citation></ref><ref id="B40"><mixed-citation xmlns:xlink="http://www.w3.org/1999/xlink" xlink:type="simple"><person-group><name name-style="western"><surname>Turland</surname><given-names>NJ</given-names></name><name name-style="western"><surname>Wiersema</surname><given-names>JH</given-names></name><name name-style="western"><surname>Barrie</surname><given-names>FR</given-names></name><name name-style="western"><surname>Greuter</surname><given-names>W</given-names></name><name name-style="western"><surname>Hawksworth</surname><given-names>DL</given-names></name><name name-style="western"><surname>Herendeen</surname><given-names>PS</given-names></name><name name-style="western"><surname>Knapp</surname><given-names>S</given-names></name><name name-style="western"><surname>Kusber</surname><given-names>W-H</given-names></name><name name-style="western"><surname>Li</surname><given-names>D-Z</given-names></name><name name-style="western"><surname>Marhold</surname><given-names>K</given-names></name><name name-style="western"><surname>May</surname><given-names>TW</given-names></name><name name-style="western"><surname>McNeill</surname><given-names>J</given-names></name><name name-style="western"><surname>Monro</surname><given-names>AM</given-names></name><name name-style="western"><surname>Prado</surname><given-names>J</given-names></name><name name-style="western"><surname>Price</surname><given-names>MJ</given-names></name><name name-style="western"><surname>Smith</surname><given-names>GF [Eds]</given-names></name></person-group> (<year>2018</year>) International Code of Nomenclature for algae, fungi, and plants (Shenzhen Code) adopted by the Nineteenth International Botanical Congress Shenzhen, China, July 2017. Regnum Vegetabile 159. Koeltz Botanical Books, Glashütten. <ext-link xlink:type="simple" ext-link-type="doi" xlink:href="10.12705/Code.2018">https://doi.org/10.12705/Code.2018</ext-link></mixed-citation></ref><ref id="B34"><mixed-citation xmlns:xlink="http://www.w3.org/1999/xlink" xlink:type="simple"><person-group><name name-style="western"><surname>Stafleu</surname><given-names>FA</given-names></name><name name-style="western"><surname>Cowan</surname><given-names>RS</given-names></name></person-group> (<year>1981</year>) Taxonomic literature, ed. 2. Vol. 3: Lh-O. Regnum Vegetabile 105. Bohn, Scheltema &amp; Holkema, Utrecht; dr. W. Junk b.v., Publishers, The Hague.</mixed-citation></ref><ref id="B16"><mixed-citation xmlns:xlink="http://www.w3.org/1999/xlink" xlink:type="simple"><person-group><name name-style="western"><surname>Fernández-Alonso</surname><given-names>JL</given-names></name></person-group> (<year>2003</year>) <article-title><tp:taxon-name><tp:taxon-name-part taxon-name-part-type="family">Bombacaceae</tp:taxon-name-part></tp:taxon-name> neotropicae novae vel minus cognitae VI. Novedades en los géneros <italic><tp:taxon-name><tp:taxon-name-part taxon-name-part-type="genus">Cavanillesia</tp:taxon-name-part></tp:taxon-name></italic>, <italic><tp:taxon-name><tp:taxon-name-part taxon-name-part-type="genus">Eriotheca</tp:taxon-name-part></tp:taxon-name></italic>, <italic><tp:taxon-name><tp:taxon-name-part taxon-name-part-type="genus">Matisia</tp:taxon-name-part></tp:taxon-name></italic> y <italic><tp:taxon-name><tp:taxon-name-part taxon-name-part-type="genus">Pachira</tp:taxon-name-part></tp:taxon-name></italic>.</article-title><source>Revista de la Academia Colombiana de Ciencias Exactas, Físicas y Naturales</source><volume>27</volume>: <fpage>25</fpage>–<lpage>37</lpage>.</mixed-citation></ref><ref id="B30"><mixed-citation xmlns:xlink="http://www.w3.org/1999/xlink" xlink:type="simple"><person-group><name name-style="western"><surname>Schumann</surname><given-names>K</given-names></name></person-group> (<year>1886</year>) <tp:taxon-name><tp:taxon-name-part taxon-name-part-type="family">Bombaceae</tp:taxon-name-part></tp:taxon-name>. In: Martius CFP, Eichler AG, Urban I (Eds) Flora brasiliensis, vol. 12(3). Frid. Fleischer, Monachii [Munich] &amp; Lipsiae [Leipzig], 201–250, tt. 40–50.</mixed-citation></ref></ref-list></tp:taxon-treatment>
